# Supplementary material for: Tracing the Origin of the Fungal α1 Domain Places Its Ancestor in the HMG-Box Superfamily: Implication for Fungal Mating-Type Evolution
Source: PLoS One. 2010 Dec 8;5(12):e15199. doi: 10.1371/journal.pone.0015199 (PMC2999568; doi:10.1371/journal.pone.0015199)
Supplement: Dataset S1 — α1 sequences used for α1 core region determination. (XLS) [file pone.0015199.s007.xls]

## Sheet: Dataset_1
>gi|15077792|gb|AAK83346.1|AF380365_3/41-75 mating type protein MAT1-1-1 [Cryphonectria parasitica]
ARKPVNSFVLYRSMML---DLY-PQF-TQAHRSRLIRQMW
>gi|94467069|dbj|BAE93756.1|/53-87 mating type gene [Diaporthe sp. 930811-17]
KKKSVNAYIIYRVVMS---LIF-ASI-PQAQRSAYIRAMW
>gi|94467061|dbj|BAE93750.1|/49-83 mating type gene [Diaporthe sp. P-Pt-19]
VKKSVNGYIIFRTAMQ---HVF-SDY-TQGERSPFIREMW
>gi|154291715|ref|XP_001546438.1|/75-111 hypothetical protein BC1G_15148 [Botryotinia fuckeliana B05.10]
PRRSVNSYILFRTFYM-ILTVL-GNI-PQKYKSAILSVLW
>gi|150846648|gb|EDN21841.1|/75-111 hypothetical protein BC1G_15148 [Botryotinia fuckeliana B05.10]
PRRSVNSYILFRTFYM-ILTVL-GNI-PQKYKSAILSVLW
>gi|73762566|gb|AAZ83721.1|/40-76 mating type 1 protein [Sclerotinia sclerotiorum]
PRRSVNSYILFRTFYM-ILNVL-GNI-PQKYKSAILSVLW
>gi|34328638|gb|AAO31740.1|/62-98 mating type 1 protein [Phaeosphaeria nodorum]
LKKALNGFIGYRSWLK-AIPFF-NMW-PMKNISSYIGQLW
>gi|169595276|ref|XP_001791062.1|/62-98 hypothetical protein SNOG_00375 [Phaeosphaeria nodorum SN15]
LKKALNGFIGYRSWLK-AIPFF-NMW-PMKNISSYIGQLW
>gi|111070750|gb|EAT91870.1|/62-98 hypothetical protein SNOG_00375 [Phaeosphaeria nodorum SN15]
LKKALNGFIGYRSWLK-AIPFF-NMW-PMKNISSYIGQLW
>gi|260941484|ref|XP_002614908.1|/58-93 hypothetical protein CLUG_04923 [Clavispora lusitaniae ATCC 42720]
QRRSINGFIAFRTYYS---KWL-RNATLQQELSCQLGKVW
>gi|238851331|gb|EEQ40795.1|/58-93 hypothetical protein CLUG_04923 [Clavispora lusitaniae ATCC 42720]
QRRSINGFIAFRTYYS---KWL-RNATLQQELSCQLGKVW
>gi|70671410|emb|CAI59771.1|/68-102 mating-type protein MAT1-1-1 [Xanthoria polycarpa]
ATRSVNSFMMFRCYYA---IIF-EAF-QQKVISSYIVYLW
>gi|238935608|emb|CAR23788.1|/94-129 KLTH0F00374p [Lachancea thermotolerans]
LKKKINPFIGFRSYYA---KFA-KGRVRQQELSKILSEYW
>gi|255715888|ref|XP_002554225.1|/94-129 KLTH0F00374p [Lachancea thermotolerans]
LKKKINPFIGFRSYYA---KFA-KGRVRQQELSKILSEYW
>gi|149941273|emb|CAO02575.1|/94-129 mating type alpha1 protein [Kluyveromyces waltii]
SKKKINPFIGFRSYYA---RIV-KGRIRQQELSTILSQYW
>gi|60390164|sp|Q08398.1|MTAL1_KLULA/102-137 RecName: Full=Mating-type protein ALPHA1; AltName: Full=Transcription activator Alpha1p; AltName: Full=MATalpha1 protein
KKKQINDFIAFRSYYS---RLL-NGILTQTELSTIISKHW
>gi|10643639|gb|AAG21092.1|AF195066_3/102-137 alpha1p [Kluyveromyces lactis]
KKKQINDFIAFRSYYS---RLL-NGILTQTELSTIISKHW
>gi|311169|gb|AAA35252.1|/102-137 transcription activator [Kluyveromyces lactis]
KKKQINDFIAFRSYYS---RLL-NGILTQTELSTIISKHW
>gi|49641343|emb|CAH01060.1|/102-137 KLLA0C00352p [Kluyveromyces lactis]
KKKQINDFIAFRSYYS---RLL-NGILTQTELSTIISKHW
>gi|50304511|ref|XP_452210.1|/102-137 unnamed protein product [Kluyveromyces lactis]
KKKQINDFIAFRSYYS---RLL-NGILTQTELSTIISKHW
>gi|3902|emb|CAA45336.1|/89-123 MAT alpha1 [Saccharomyces cerevisiae]
SKKYLNSFMAFRAYYS---QFG-SGV-KQNVLSSLLAEEW
>gi|51013033|gb|AAT92810.1|/89-123 YCR040W [Saccharomyces cerevisiae]
SKKYLNSFMAFRAYYS---QFG-SGV-KQNVLSSLLAEEW
>gi|45269179|gb|AAS55969.1|/89-123 YCL066W [Saccharomyces cerevisiae]
SKKYLNSFMAFRAYYS---QFG-SGV-KQNVLSSLLAEEW
>gi|63535564|ref|NP_009869.3|/89-123 Matalpha1p [Saccharomyces cerevisiae]
SKKYLNSFMAFRAYYS---QFG-SGV-KQNVLSSLLAEEW
>gi|6319786|ref|NP_009867.1|/89-123 Hmlalpha1p [Saccharomyces cerevisiae]
SKKYLNSFMAFRAYYS---QFG-SGV-KQNVLSSLLAEEW
>gi|126774|sp|P01365.1|MTAL1_YEAST/89-123 RecName: Full=Mating-type protein ALPHA1; Short=MATalpha1 protein; AltName: Full=Alpha-1 activator
SKKYLNSFMAFRAYYS---QFG-SGV-KQNVLSSLLAEEW
>gi|171904|gb|AAA34763.1|/89-123 protein alpha-1 [Saccharomyces cerevisiae]
SKKYLNSFMAFRAYYS---QFG-SGV-KQNVLSSLLAEEW
>gi|171691|gb|AAA34679.1|/89-123 protein alpha-1 [Saccharomyces cerevisiae]
SKKYLNSFMAFRAYYS---QFG-SGV-KQNVLSSLLAEEW
>gi|259144876|emb|CAY78141.1|/89-123 Hmlalpha1p [Saccharomyces cerevisiae EC1118]
SKKYLNSFMAFRAYYS---QFG-SGV-KQNVLSSLLAEEW
>gi|1907182|emb|CAA42307.1|/89-123 mating type regulatory protein, expressed copy at MAT locus [Saccharomyces cerevisiae]
SKKYLNSFMAFRAYYS---QFG-SGV-KQNVLSSLLAEEW
>gi|5293|emb|CAA42401.1|/89-123 mating type regulatory protein, silenced copy at HML [Saccharomyces cerevisiae]
SKKYLNSFMAFRAYYS---QFG-SGV-KQNVLSSLLAEEW
>gi|190406385|gb|EDV09652.1|/89-123 MTAL1_YEAST?Mating-type?protein?ALPHA1 [Saccharomyces cerevisiae RM11-1a]
SKKYLNSFMAFRAYYS---QFG-SGV-KQNVLSSLLAEEW
>gi|151943861|gb|EDN62161.1|/89-123 transcription factor [Saccharomyces cerevisiae YJM789]
SKKYLNSFMAFRAYYS---QFG-SGV-KQNVLSSLLAEEW
>gi|238940904|emb|CAR29078.1|/126-160 ZYRO0F18590p [Zygosaccharomyces rouxii]
SEKPLNSFMAFRAYNS---QFG-NGL-KQNILSSLLAAAW
>gi|238940782|emb|CAR28956.1|/126-160 ZYRO0F15840p [Zygosaccharomyces rouxii]
SEKPLNSFMAFRAYNS---QFG-NGL-KQNILSSLLAAAW
>gi|254584886|ref|XP_002498011.1|/126-160 ZYRO0F18590p [Zygosaccharomyces rouxii]
SEKPLNSFMAFRAYNS---QFG-NGL-KQNILSSLLAAAW
>gi|254584642|ref|XP_002497889.1|/126-160 ZYRO0F15840p [Zygosaccharomyces rouxii]
SEKPLNSFMAFRAYNS---QFG-NGL-KQNILSSLLAAAW
>gi|186928972|emb|CAQ43297.1|/126-160 Mating-type protein ALPHA1 [Zygosaccharomyces rouxii]
SEKPLNSFMAFRAYNS---QFG-NGL-KQNILSSLLAAAW
>gi|186703724|emb|CAQ43415.1|/126-160 Mating-type protein ALPHA1 [Zygosaccharomyces rouxii]
SEKPLNSFMAFRAYNS---QFG-NGL-KQNILSSLLAAAW
>gi|156847818|ref|XP_001646792.1|/133-167 HML mating-type cassette alpha1 protein [Vanderwaltozyma polyspora DSM 70294]
SKKSLNGFMAFRAYNS---QFG-YGL-KQEILSSLLSEAW
>gi|156117473|gb|EDO18934.1|/133-167 HML mating-type cassette alpha1 protein [Vanderwaltozyma polyspora DSM 70294]
SKKSLNGFMAFRAYNS---QFG-YGL-KQEILSSLLSEAW
>gi|27948815|gb|AAO25603.1|/122-156 ALPHA1 [Nakaseomyces delphensis]
IKKPINAFIAFRAYYS---QLG-AGI-KQNILSSILSEAW
>gi|60390202|sp|Q874N0.1|MTAL1_KLUDE/122-156 RecName: Full=Mating-type protein ALPHA1
IKKPINAFIAFRAYYS---QLG-AGI-KQNILSSILSEAW
>gi|50285103|ref|XP_444980.1|/119-153 unnamed protein product [Candida glabrata]
KKRPMNAFMAFRTYYA---QLG-TGL-KQNTLSVILSEAW
>gi|196049090|emb|CAG57924.2|/71-105 unnamed protein product [Candida glabrata]
KKRPMNAFMAFRTYYA---QLG-TGL-KQNTLSVILSEAW
>gi|60390203|sp|Q874P0.1|MTAL1_CANGA/119-153 RecName: Full=Mating-type-like protein ALPHA1
KKRPMNAFMAFRTYYA---QLG-TGL-KQNTLSVILSEAW
>gi|27948801|gb|AAO25591.1|/119-153 ALPHA1 [Candida glabrata]
KKRPMNAFMAFRTYYA---QLG-TGL-KQNTLSVILSEAW
>gi|50285191|ref|XP_445024.1|/119-153 unnamed protein product [Candida glabrata]
KKRPMNAFMAFRTYYA---QLG-TGL-KQNTLSVILSEAW
>gi|196049088|emb|CAG57879.2|/112-146 unnamed protein product [Candida glabrata]
KKRPMNAFMAFRTYYA---QLG-TGL-KQNTLSVILSEAW
>gi|30038196|gb|AAP06783.1|/112-146 MTL1alpha1 [Candida glabrata]
KKRPMNAFMAFRTYYA---QLG-TGL-KQNTLSVILSEAW
>gi|30038193|gb|AAP06781.1|/112-146 MTL1alpha1 [Candida glabrata]
KKRPMNAFMAFRTYYA---QLG-TGL-KQNTLSVILSEAW
>gi|30038199|gb|AAP06785.1|/112-146 MTL3alpha1 [Candida glabrata]
KKRPMNAFMAFRTYYA---QLG-TGL-KQNTLSVILSESW
>gi|255732155|ref|XP_002551001.1|/87-122 hypothetical protein CTRG_05299 [Candida tropicalis MYA-3404]
KLKAINSFIAFRSFYS---RTI-SNPNHQRELSSKLADIW
>gi|240131287|gb|EER30847.1|/87-122 hypothetical protein CTRG_05299 [Candida tropicalis MYA-3404]
KLKAINSFIAFRSFYS---RTI-SNPNHQRELSSKLADIW
>gi|223643803|emb|CAX41540.1|/87-122 MTL alpha 1, putative; mating-type-like protein ALPHA1, putative [Candida dubliniensis CD36]
KLKPINSFIAFRSFYS---RTI-SNPEHQRELSSKLAEVW
>gi|51895478|gb|AAU13777.1|/87-122 MTL alpha 1 [Candida dubliniensis]
KLKPINSFIAFRSFYS---RTI-SNPEHQRELSSKLAEVW
>gi|241955481|ref|XP_002420461.1|/87-122 MTL alpha 1, putative; mating-type-like protein ALPHA1, putative [Candida dubliniensis CD36]
KLKPINSFIAFRSFYS---RTI-SNPEHQRELSSKLAEVW
>gi|5771513|gb|AAD51411.1|/87-122 unknown [Candida albicans]
KLKPINSFIAFRSFYS---RTI-SNPEHQRELSSKLADVW
>gi|60390222|sp|Q9UW19.1|MTAL1_CANAL/87-122 RecName: Full=Mating-type-like protein ALPHA1; Short=MTLalpha1 protein
KLKPINSFIAFRSFYS---RTI-SNPEHQRELSSKLADVW
>gi|238882576|gb|EEQ46214.1|/87-122 hypothetical protein CAWG_04560 [Candida albicans WO-1]
KLKPINSFIAFRSFYS---RTI-SNPEHQRELSSKLADVW
>gi|68482704|ref|XP_714749.1|/87-122 hypothetical protein CaO19.10712 [Candida albicans SC5314]
KLKPINSFIAFRSFYS---RTI-SNPEHQRELSSKLADVW
>gi|189202668|ref|XP_001937670.1|/24-60 mating-type protein MAT-1 [Pyrenophora tritici-repentis Pt-1C-BFP]
ANRSGAQMLQLMRYYI-DIPAF-KSW-PMKKLSNLLGILW
>gi|187984769|gb|EDU50257.1|/24-60 mating-type protein MAT-1 [Pyrenophora tritici-repentis Pt-1C-BFP]
ANRSGAQMLQLMRYYI-DIPAF-KSW-PMKKLSNLLGILW
>gi|30171181|gb|AAO37757.1|/73-109 mating type protein MAT1-1 [Leptosphaeria maculans]
NKKALNAFVGFRCYYI-AIPMF-KSI-PMKLLSQPIGMIW
>gi|85376247|gb|ABC70320.1|/70-106 MAT1-1-1 [Ascochyta rabiei]
ARKGLNAFVGFRCYYI-CIPTF-KPW-PMKKLSNPMGVMW
>gi|85376249|gb|ABC70321.1|/70-106 MAT1-1-1 [Ascochyta lentis]
SRKALNAFVGFRCYYI-SIPTF-KPW-PMKKLSNPMGVMW
>gi|202950185|emb|CAP08782.1|/71-107 mating type 1-1 protein [Pyrenophora sp. MUCL 18687]
AKKALNAFVGFRCYYI-TIPAF-KSF-PMKKLSSLVGTLW
>gi|202950177|emb|CAP08776.1|/82-118 mating type 1-1 protein [Pyrenophora tritici-repentis]
PKKALNAFVGFRCYYI-DIPAF-KSW-PMKKLSNLLGILW
>gi|202950181|emb|CAP08779.1|/82-118 mating type 1-1 protein [Pyrenophora tritici-repentis]
PKKALNAFVGFRCYYI-DIPAF-KSW-PMKKLSNLLGILW
>gi|63253684|gb|AAY35015.1|/71-107 MAT-1 [Pyrenophora teres]
AKKAVNAFEGFRCYYI-SIPAF-KSS-PMKKLSNLIGILW
>gi|113876741|gb|ABI37041.1|/66-102 MAT-1 [Pyrenophora teres f. maculata]
AKKAVNAFVGFRCYYI-SIPVF-KSS-PMKKLSNLIGILW
>gi|113876753|gb|ABI37047.1|/71-107 MAT-1 [Pyrenophora graminea]
AKKAVNAFVGFRCYYI-SIPVF-KSS-PMKKLSNLIGILW
>gi|113876747|gb|ABI37044.1|/66-102 MAT-1 [Pyrenophora teres f. maculata]
AKKAVNAFVGFRCYYI-SIPVF-KSS-PMKKLSNLIGILW
>gi|113876751|gb|ABI37046.1|/66-102 MAT-1 [Pyrenophora graminea]
AKKAVNAFVGFRCCYI-SIPVF-KSS-PMKKLSNLIGILW
>gi|17368091|sp|O94160.1|MAT1_ALTAL/71-107 RecName: Full=Mating-type protein MAT-1
AKKALNAFVGFRCYYI-SIPHF-KSW-PMKKLSNLIGLLW
>gi|4520346|dbj|BAA75907.1|/71-107 MAT1 [Alternaria alternata]
AKKALNAFVGFRCYYI-SIPHF-KSW-PMKKLSNLIGLLW
>gi|17999887|gb|AAK85542.1|/47-83 mating type protein 1 [Alternaria brassicicola]
AKKALNAFVGFRCYYI-SIPQF-KSW-PMKKLSNLIGLLW
>gi|4928167|gb|AAD33441.1|AF129741_2/387-423 mating type protein MAT-2/1 [Cochliobolus homomorphus]
ARKALNAFVGFRCYYI-AIPVF-KQW-PMKKLSNLISLLW
>gi|4928174|gb|AAD33445.1|AF129744_2/61-97 mating type protein MAT-1 [Cochliobolus cymbopogonis]
AKKALNAFVGFRCYYI-AIPAF-KQW-PMKKLSNLISLLW
>gi|17369945|sp|Q9Y8D1.1|MAT1_COCCY/61-97 RecName: Full=Mating-type protein MAT-1
AKKALNAFVGFRCYYI-AIPAF-KQW-PMKKLSNLISLLW
>gi|4928180|gb|AAD33449.1|AF129746_2/61-97 mating type protein MAT-1 [Cochliobolus ellisii]
AKKALNAFVGFRCYYI-AIPAF-KPW-PMKKLSNLISLLW
>gi|17369943|sp|Q9Y8C7.1|MAT1_COCEL/61-97 RecName: Full=Mating-type protein MAT-1
AKKALNAFVGFRCYYI-AIPAF-KPW-PMKKLSNLISLLW
>gi|4928170|gb|AAD33443.1|AF129742_4/61-97 mating type protein MAT-1 [Cochliobolus kusanoi]
ARKALNAFVRFRCYYV-AIPMF-KQW-PMKKLSNLIGLLW
>gi|17369948|sp|Q9Y8D3.1|MAT1_COCKU/61-97 RecName: Full=Mating-type protein MAT-1
ARKALNAFVRFRCYYV-AIPMF-KQW-PMKKLSNLIGLLW
>gi|2583217|gb|AAB82945.1|/61-97 DNA binding protein with alpha box domain [Cochliobolus heterostrophus]
ARKALNAFVGFRCYYV-TIPMF-KSW-PMKKLSNLIGLLW
>gi|729988|sp|Q02990.1|MAT1_COCHE/61-97 RecName: Full=Mating-type protein MAT-1
ARKALNAFVGFRCYYV-TIPMF-KSW-PMKKLSNLIGLLW
>gi|2584|emb|CAA48465.1|/61-97 MAT1-1 [Cochliobolus heterostrophus]
ARKALNAFVGFRCYYV-TIPMF-KSW-PMKKLSNLIGLLW
>gi|447149|prf||1913430A/61-97 MAT1 gene
ARKALNAFVGFRCYYV-TIPMF-KSW-PMKKLSNLIGLLW
>gi|37813370|gb|AAR04458.1|/61-97 DNA binding protein with alpha box domain [Stemphylium sp. EGS31-008]
VRKALNAFVGFRCYYI-AIPMF-KQW-PMKKLSNLIGLLW
>gi|2642318|gb|AAB86957.1|/61-97 DNA binding protein [Cochliobolus carbonum]
ARKALNAFVGFRCYYI-TIPMF-KPW-PMKKLSNLIGLLW
>gi|17367890|sp|O13402.1|MAT1_COCCA/61-97 RecName: Full=Mating-type protein MAT-1
ARKALNAFVGFRCYYI-TIPMF-KPW-PMKKLSNLIGLLW
>gi|4928164|gb|AAD33439.1|AF129740_2/61-97 mating type protein MAT-1/2 [Cochliobolus luttrellii]
ARKALNAFVGFRCYYI-TIPMF-KPW-PMKKLSNLIGLLW
>gi|9454237|gb|AAF87723.1|AF275373_1/61-97 DNA binding protein MAT-1 [Cochliobolus sativus]
ARKALNAFVGFRCYYI-TIPMF-KPW-PMKKLSNLIGLLW
>gi|17369356|sp|Q9P446.1|MAT1_COCSA/61-97 RecName: Full=Mating-type protein MAT-1
ARKALNAFVGFRCYYI-TIPMF-KPW-PMKKLSNLIGLLW
>gi|37813382|gb|AAR04466.1|/61-97 DNA binding protein with alpha box domain [Pleospora sp. P342]
ARKALNAFVGFRCYYI-TIPMF-KQW-PMKKLSNLIGLLW
>gi|37813348|gb|AAR04443.1|/61-97 DNA binding protein with alpha box domain [Pleospora sp. P56]
ARKALNAFVGFRCYYI-TIPMF-KQW-PMKKLSNLIGLLW
>gi|37813373|gb|AAR04460.1|/61-97 DNA binding protein with alpha box domain [Stemphylium sarciniforme]
ARKALNAFVGFRCYYI-TIPMF-KQW-PMKKLSNLIGLLW
>gi|37813358|gb|AAR04450.1|/61-97 DNA binding protein with alpha box domain [Stemphylium sarciniforme]
ARKALNAFVGFRCYYI-TIPMF-KQW-PMKKLSNLIGLLW
>gi|37813376|gb|AAR04462.1|/61-97 DNA binding protein with alpha box domain [Stemphylium sp. EGS44-070]
ARKALNAFVGFRCYYI-TIPMF-KQW-PMKKLSNLIGLLW
>gi|37813361|gb|AAR04452.1|/61-97 DNA binding protein with alpha box domain [Stemphylium solani]
ARKALNAFVGFRCYYI-TIPMF-KQW-PMKKLSNLIGLLW
>gi|37702762|gb|AAR00985.1|/61-97 DNA binding protein with alpha box domain [Pleospora sp. P327]
ARKALNAFVGFRCYYI-TIPMF-KQW-PMKKLSNLIGLLW
>gi|37702726|gb|AAR00958.1|/61-97 DNA binding protein with alpha box domain [Stemphylium sp. EGS48-089]
ARKALNAFVGFRCYYI-TIPMF-KQW-PMKKLSNLIGLLW
>gi|37702714|gb|AAR00949.1|/61-97 DNA binding protein with alpha box domain [Pleospora gigaspora]
ARKALNAFVGFRCYYI-TIPMF-KQW-PMKKLSNLIGLLW
>gi|37702750|gb|AAR00976.1|/61-97 DNA binding protein with alpha box domain [Pleospora paludiscirpi]
ARKALNAFVGFRCYYI-TIPMF-KQW-PMKKLSNLIGLLW
>gi|37702710|gb|AAR00946.1|/61-97 DNA binding protein with alpha box domain [Pleospora triglochinicola]
ARKALNAFVGFRCYYI-TIPMF-KQW-PMKKLSNLIGLLW
>gi|37702698|gb|AAR00937.1|/61-97 DNA binding protein with alpha box domain [Pleospora tarda]
ARKALNAFVGFRCYYI-TIPMF-KQW-PMKKLSNLIGLLW
>gi|37702718|gb|AAR00952.1|/61-97 DNA binding protein with alpha box domain [Stemphylium sp. EGS08-174]
ARKALNAFVGFRCYYI-TIPMF-KQW-PMKKLSNLIGLLW
>gi|37702746|gb|AAR00973.1|/61-97 DNA binding protein with alpha box domain [Pleospora eturmiuna]
ARKALNAFVGFRCYYI-TIPMF-KQW-PMKKLSNLIGLLW
>gi|37702722|gb|AAR00955.1|/61-97 DNA binding protein with alpha box domain [Stemphylium sp. EGS48-074]
ARKALNAFVGFRCYYI-TIPMF-KQW-PMKKLSNLIGLLW
>gi|37702738|gb|AAR00967.1|/61-97 DNA binding protein with alpha box domain [Stemphylium majusculum]
ARKALNAFVGFRCYYI-TIPMF-KQW-PMKKLSNLIGLLW
>gi|37702734|gb|AAR00964.1|/61-97 DNA binding protein with alpha box domain [Pleospora gracilariae]
ARKALNAFVGFRCYYI-TIPMF-KQW-PMKKLSNLIGLLW
>gi|37702742|gb|AAR00970.1|/61-97 DNA binding protein with alpha box domain [Pleospora tomatonis]
ARKALNAFVGFRCYYI-TIPMF-KQW-PMKKLSNLIGLLW
>gi|37702706|gb|AAR00943.1|/61-97 DNA binding protein with alpha box domain [Pleospora alfalfae]
ARKALNAFVGFRCYYI-TIPMF-KQW-PMKKLSNLIGLLW
>gi|37702758|gb|AAR00982.1|/61-97 DNA binding protein with alpha box domain [Stemphylium sp. EGS49-030]
ARKALNAFVGFRCYYI-TIPMF-KQW-PMKKLSNLIGLLW
>gi|37702754|gb|AAR00979.1|/61-97 DNA binding protein with alpha box domain [Pleospora sedicola]
ARKALNAFVGFRCYYI-TIPMF-KQW-PMKKLSNLIGLLW
>gi|37702730|gb|AAR00961.1|/61-97 DNA binding protein with alpha box domain [Pleospora sp. EGS37-067]
ARKALNAFVGFRCYYI-TIPMF-KQW-PMKKLSNLIGLLW
>gi|37702701|gb|AAR00939.1|/61-97 DNA binding protein with alpha box domain [Pleospora herbarum]
ARKALNAFVGFRCYYI-TIPMF-KQW-PMKKLSNLIGLLW
>gi|37813379|gb|AAR04464.1|/61-97 DNA binding protein with alpha box domain [Stemphylium sp. EGS49-043]
ARKALNAFVGFRCYYI-TIPMF-KQW-PMKKLSNLIGLLW
>gi|37813367|gb|AAR04456.1|/61-97 DNA binding protein with alpha box domain [Stemphylium sp. EGS29-161]
ARKALNAFVGFRCYYI-TIPMF-KQW-PMKKLSNLIGLLW
>gi|37813355|gb|AAR04448.1|/61-97 DNA binding protein with alpha box domain [Stemphylium lancipes]
ARKALNAFVGFRCYYI-TIPMF-KQW-PMKKLSNLIGLLW
>gi|37813352|gb|AAR04446.1|/61-97 DNA binding protein with alpha box domain [Pleospora sp. P107]
ARKALNAFVGFRCYYI-TIPMF-KQW-PMKKLSNLIGLLW
>gi|37813388|gb|AAR04470.1|/61-97 DNA binding protein with alpha box domain [Stemphylium loti]
ARKALNAFVGFRCYYI-TIPMF-KQW-PMKKLSNLIGLLW
>gi|37813364|gb|AAR04454.1|/61-97 DNA binding protein with alpha box domain [Stemphylium trifolii]
ARKALNAFVGFRCYYI-TIPMF-KQW-PMKKLSNLIGLLW
>gi|37813385|gb|AAR04468.1|/61-97 DNA binding protein with alpha box domain [Stemphylium callistephi]
ARKALNAFVGFRCYYI-TIPLF-KQW-PMKKLSNLIGLLW
>gi|60390193|sp|Q707Y7.1|MTAL1_PICAN/90-125 RecName: Full=Mating-type protein ALPHA1; AltName: Full=MATalpha1 transcription factor
EKKRLNGFMAFRSFYS---RNI-ANYNSQKALSQDLADAW
>gi|82570438|gb|ABB83691.1|/44-78 putative mating type 1-1 protein [Cercospora achyranthis]
PKRPLNSWMAYRKYYN---RVL-VPH-TQKAISGCLAQLW
>gi|82570458|gb|ABB83701.1|/44-78 putative mating type 1-1 protein [Cercospora penzigii]
PKRPLNSWMAYRKYYN---RVL-APH-TQKAISGCLAQLW
>gi|82570462|gb|ABB83703.1|/44-78 putative mating type 1-1 protein [Cercospora polygonaceae]
PKRPLNSWMAYRKYYN---RVL-APH-TQKAISGCLAQLW
>gi|82570454|gb|ABB83699.1|/37-71 putative mating type 1-1 protein [Cercospora kikuchii]
PKRPLNSWMAYRKYYN---RVL-APH-TQKAISGCLAQLW
>gi|82570452|gb|ABB83698.1|/42-76 putative mating type 1-1 protein [Cercospora erysimi]
PKRPLNSWMAYRKYYN---RVL-APH-TQKAISGCLAQLW
>gi|82570446|gb|ABB83695.1|/44-78 putative mating type 1-1 protein [Cercospora apii]
PKRPLNSWMAYRKYYN---RVL-APH-TQKAISGCLAQLW
>gi|82570456|gb|ABB83700.1|/44-78 putative mating type 1-1 protein [Cercospora malvacearum]
PKRPLNSWMAYRKYYN---RVL-APH-TQKAISGCLAQLW
>gi|110181018|gb|ABB83694.1|/71-105 putative mating type 1-1 protein [Cercospora apii]
PKRPLNSWMAYRKYYN---RVL-APH-TQKAISGCLAQLW
>gi|82570448|gb|ABB83696.1|/44-78 putative mating type 1-1 protein [Cercospora beticola]
PKRPLNSWMAYRKYYN---RVL-APH-TQKAISGCLAQLW
>gi|82570442|gb|ABB83693.1|/44-78 putative mating type 1-1 protein [Cercospora apii]
PKRPLNSWMAYRKYYN---RVL-APH-TQKAISGCLAQLW
>gi|82570440|gb|ABB83692.1|/44-78 putative mating type 1-1 protein [Cercospora apii]
PKRPLNSWMAYRKYYN---RVL-APH-TQKAISGCLAQLW
>gi|77737719|gb|ABB01677.1|/71-105 putative mating type 1-1 protein [Cercospora beticola]
PKRPLNSWMAYRKYYN---RVL-APH-TQKAISGCLAQLW
>gi|82570460|gb|ABB83702.1|/44-78 putative mating type 1-1 protein [Cercospora penzigii]
PKRPLNSWMAYRKYYN---RVL-APH-TQKAISGCLAQLW
>gi|82570450|gb|ABB83697.1|/44-78 putative mating type 1-1 protein [Cercospora canescens]
PKRPLNSWMAYRKYYN---RVL-APH-TQKAISGCLAQLW
>gi|82570464|gb|ABB83704.1|/44-78 putative mating type 1-1 protein [Cercospora violae]
PKRPLNSWMAYRKYYN---RVL-APH-TQKAISSCLAQLW
>gi|110181022|gb|ABB83706.1|/71-105 putative mating type 1-1 protein [Cercospora zeina]
PKRPLNSWMAFRKHYN---RVL-APY-TQKAISGCLAQLW
>gi|110181020|gb|ABB83705.1|/71-105 putative mating type 1-1 protein [Cercospora zeae-maydis]
PKRPLNSWMAFRKHYN---RVL-APH-TQKAISGCLAQLW
>gi|169160084|gb|ACA49543.1|/31-65 mating-type protein 1-1 [Mycosphaerella musicola]
PKRPLNSWMAYRKFYN---RLL-ASY-TQKSISKCLTILW
>gi|111054097|gb|ABH04239.1|/72-106 mating-type 1-1 protein [Mycosphaerella fijiensis]
PKRPLNSWMAYRKFYN---RLL-ASY-TQKSISKCLTILW
>gi|118428288|gb|ABK91355.1|/66-100 putative mating type 1-1-1 protein [Dothistroma pini]
PKRPLNSWMAFRKFYN---AML-GGH-TQKAISKALTILW
>gi|109727243|gb|ABG45907.1|/71-105 putative alpha1 mating-type protein [Passalora fulva]
PKRPLNSWMAFRSFYN---AML-RGH-TQKAISKALTILW
>gi|118428290|gb|ABK91356.1|/66-100 putative mating type 1-1-1 protein [Mycosphaerella pini]
PKRPLNSWMAFRKFYN---AML-RGH-TQKAISKALTILW
>gi|28628793|gb|AAO49357.1|/49-83 MAT-1 protein [Septoria passerinii]
PKRPLNAWMGFRNFYL---KVL-EGL-AQKDISKTMTVFW
>gi|16904258|gb|AAL30838.1|AF440399_2/95-129 mating type 1-1 protein [Mycosphaerella graminicola]
PKRPLNSWMAFRNFYI---PLM-LGV-PQKCVSKTMTMLW
>gi|255945071|ref|XP_002563303.1|/121-155 Pc20g07800 [Penicillium chrysogenum Wisconsin 54-1255]
RLRPLNSFMLFRSFCA---PMF-PGI-PQKVKSMAISEMW
>gi|211588038|emb|CAP86109.1|/121-155 Pc20g07800 [Penicillium chrysogenum Wisconsin 54-1255]
RLRPLNSFMLFRSFCA---PMF-PGI-PQKVKSMAISEMW
>gi|170285611|emb|CAP17332.1|/121-155 mating type protein [Penicillium chrysogenum]
RLRPLNSFMLFRSFCA---PMF-PGI-PQKVKSMAISEMW
>gi|28804278|dbj|BAC65091.1|/48-82 MAT1-1-1 [Magnaporthe grisea]
NKKKVNGFMAFRSYYA---GIF-QDR-PQKERSPFITLLW
>gi|28804272|dbj|BAC65087.1|/48-82 MAT1-1-1 [Magnaporthe grisea]
NKKKVNGFMAFRSYYA---GIF-QDR-PQKERSPFITLLW
>gi|28804266|dbj|BAC65083.1|/48-82 MAT1-1-1 [Magnaporthe grisea]
NKKKVNGFMAFRSYYA---GIF-QDR-PQKERSPFITLLW
>gi|116193737|ref|XP_001222681.1|/39-73 hypothetical protein CHGG_06586 [Chaetomium globosum CBS 148.51]
AKKKVNGFMGYRAYYS---SLF-SQL-AQKDKSPIMTMLW
>gi|88182499|gb|EAQ89967.1|/40-73 hypothetical protein CHGG_06586 [Chaetomium globosum CBS 148.51]
XKKKVNGFMGYRAYYS---SLF-SQL-AQKDKSPIMTMLW
>gi|544330|sp|P35692.1|FMR1_PODAN/39-73 RecName: Full=Mat- sexual cell fertilization-promoting factor
AKKKVNGFMGYRSYYS---SMF-SQL-PQKERSPILTTLW
>gi|280479|pir||S22448/39-73 FMR1 protein - Podospora anserina
AKKKVNGFMGYRSYYS---SMF-SQL-PQKERSPILTTLW
>gi|228927|prf||1814445A/39-73 transcription factor
AKKKVNGFMGYRSYYS---SMF-SQL-PQKERSPILTTLW
>gi|3098|emb|CAA45519.1|/39-73 FMR1 [Podospora anserina]
AKKKVNGFMGYRSYYS---SMF-SQL-PQKERSPILTTLW
>gi|17367896|sp|O13596.1|MTA1_SORFI/50-84 RecName: Full=Mating type protein mtA-1
PKKKVNGFMGFRSYYS---SLF-SQF-PQKARSPFMTILW
>gi|2598043|emb|CAA75438.1|/50-84 mating type protein [Sordaria fimicola]
PKKKVNGFMGFRSYYS---SLF-SQF-PQKARSPFMTILW
>gi|17367973|sp|O42837.1|MTA1_SORMA/50-84 RecName: Full=Mating type protein SmtA-1
PKKKVNGFMGFRSYYS---PLF-SQF-PQKARSPFMTILW
>gi|2769571|emb|CAA71623.1|/50-84 SMTA-1 protein [Sordaria macrospora]
PKKKVNGFMGFRSYYS---PLF-SQF-PQKARSPFMTILW
>gi|17367893|sp|O13595.1|MTA1_SOREQ/47-81 RecName: Full=Mating type protein mtA-1
AKKKVNGFMGFRSNYS---PLF-SYL-PQKMRSPFMTILW
>gi|2598041|emb|CAA75439.1|/47-81 mating type protein [Sordaria equina]
AKKKVNGFMGFRSNYS---PLF-SYL-PQKMRSPFMTILW
>gi|25992134|gb|AAN77071.1|/40-74 mating type protein A-1 [Sordaria sclerogenia]
AKKKVNGFMGFRSYYS---PLF-SYL-PQKMRSPFMTILW
>gi|685102|gb|AAB31846.1|/41-75 mating-type A idiomorph [Neurospora africana]
AKKKVNGFMSFRSYYS---PLF-SQL-PQKERSPFMTILW
>gi|17368407|sp|Q02292.1|MATA_NEUAF/41-75 RecName: Full=Mating type protein A-1; Short=Mt A-1
AKKKVNGFMSFRSYYS---PLF-SQL-PQKERSPFMTILW
>gi|1346488|sp|P19392.2|MATA_NEUCR/43-77 RecName: Full=Mating-type protein A-1; Short=Mt A-1
AKKKVNGFMGFRSYYS---PLF-SQL-PQKERSPFMTILW
>gi|1040681|gb|AAC37478.1|/43-77 mating type protein [Neurospora crassa]
AKKKVNGFMGFRSYYS---PLF-SQL-PQKERSPFMTILW
>gi|85112071|ref|XP_964242.1|/43-77 DNA-binding protein [Neurospora crassa OR74A]
AKKKVNGFMGFRSYYS---PLF-SQL-PQKERSPFMTILW
>gi|28926015|gb|EAA35006.1|/43-77 DNA-binding protein [Neurospora crassa OR74A]
AKKKVNGFMGFRSYYS---PLF-SQL-PQKERSPFMTILW
>gi|3947861|emb|CAA06844.1|/81-115 alpha-1 domain protein [Pyrenopeziza brassicae]
PKKSLNSWMAFRSFYQ---NLF-PHL-QQKEASIYLTALW
>gi|34392219|emb|CAD71141.1|/81-115 alpha box protein [Rhynchosporium secalis]
PKKSLNSWMAFRSFYL---RIF-SHL-QQKEASIYLTTLW
>gi|32452371|emb|CAD58706.1|/37-71 alpha box protein [Rhynchosporium secalis]
PKKSLNSWMAFRSFYL---RIF-SHL-QQKEASIYLTTLW
>gi|226279260|gb|EEH34826.1|/156-190 mating locus 1-1 [Paracoccidioides brasiliensis Pb01]
KLRPLNSFIAFRSFYS---TVF-PDL-SQKIKSGLLRHLW
>gi|141447750|gb|ABO87596.1|/97-131 alpha box protein [Ajellomyces capsulatus]
KLRPLNSFIAFRSFYS---TAF-PDL-SQKIKSGLLRLLW
>gi|240275152|gb|EER38667.1|/97-131 alpha-box mating type protein [Ajellomyces capsulatus H143]
KLRPLNSFIAFRSFYS---TAF-PDL-SQKIKSGLLRLLW
>gi|126723910|gb|ABO26868.1|/97-131 mating locus 1-1 [Ajellomyces capsulatus]
KLRPLNSFIAFRSFYS---TAF-PDL-SQKIKSGLLRLLW
>gi|238845588|gb|EEQ35250.1|/80-114 alpha-box mating type protein [Microsporum canis CBS 113480]
KLRPLNSFIAFRSFYS---SAF-PDI-SQKVKSGLLRLLW
>gi|152002967|gb|ABS19622.1|/86-120 alpha-box mating type protein [Coccidioides posadasii]
KLRPLNSFIAFRSFYS---AAF-PDL-SQKVKSGLIRLLW
>gi|152002962|gb|ABS19618.1|/86-120 alpha-box mating type protein [Coccidioides immitis]
KLRPLNSFIAFRSFYS---AAF-PDL-SQKVKSGLIRLLW
>gi|141447779|gb|ABO87601.1|/86-120 alpha box protein [Coccidioides immitis]
KLRPLNSFIAFRSFYS---AAF-PDL-SQKVKSGLIRLLW
>gi|258573521|ref|XP_002540942.1|/90-124 predicted protein [Uncinocarpus reesii 1704]
KLRPLNSFIAFRSFYS---AAF-PEL-SQKVKSGLLRLLW
>gi|237901208|gb|EEP75609.1|/90-124 predicted protein [Uncinocarpus reesii 1704]
KLRPLNSFIAFRSFYS---AAF-PEL-SQKVKSGLLRLLW
>gi|242266578|gb|ACS91141.1|/86-120 alpha box protein [Microsporum gypseum]
KLRPLNSFIAFRSFYS---AAF-PDL-SQKVKSGLLRLLW
>gi|242813036|ref|XP_002486084.1|/86-120 Mating-type protein MAT-1, putative [Talaromyces stipitatus ATCC 10500]
KLRPLNSFIAYRSFYS---AIF-PDI-TQKTKSGIIKDLW
>gi|218714423|gb|EED13846.1|/86-120 Mating-type protein MAT-1, putative [Talaromyces stipitatus ATCC 10500]
KLRPLNSFIAYRSFYS---AIF-PDI-TQKTKSGIIKDLW
>gi|85002190|gb|ABC68484.1|/92-126 alpha mating-type protein MAT1-1-1 [Penicillium marneffei]
KLRPLNSFIAYRSFYS---TMF-PEV-TQKTKSGIIKDLW
>gi|115402643|ref|XP_001217398.1|/67-101 predicted protein [Aspergillus terreus NIH2624]
KKRPLNSFIAFRSYYS---TIF-PEL-TQKSKSGILRFLW
>gi|114189244|gb|EAU30944.1|/67-101 predicted protein [Aspergillus terreus NIH2624]
KKRPLNSFIAFRSYYS---TIF-PEL-TQKSKSGILRFLW
>gi|34482016|tpg|DAA01793.1|/85-119 TPA_exp: mating-type protein MAT-1 [Emericella nidulans]
KRRPLNSFIAFRSFYS---AIF-PDI-TQKSKSGILRFLW
>gi|40744007|gb|EAA63189.1|/85-119 hypothetical protein AN2755.2 [Aspergillus nidulans FGSC A4]
KRRPLNSFIAFRSFYS---AIF-PDI-TQKSKSGILRFLW
>gi|33286236|gb|AAQ01665.1|/85-119 mating type alpha box protein [Emericella nidulans]
KRRPLNSFIAFRSFYS---AIF-PDI-TQKSKSGILRFLW
>gi|259486330|tpe|CBF84081.1|/85-119 TPA: Mating type alpha box proteinMating-type protein MAT-1Putative uncharacterized protein ;; [Source:UniProtKB/TrEMBL;Acc:Q7Z896] [Aspergillus nidulans FGSC A4]
KRRPLNSFIAFRSFYS---AIF-PDI-TQKSKSGILRFLW
>gi|67524595|ref|XP_660359.1|/85-119 hypothetical protein AN2755.2 [Aspergillus nidulans FGSC A4]
KRRPLNSFIAFRSFYS---AIF-PDI-TQKSKSGILRFLW
>gi|86211184|gb|ABC87272.1|/85-119 alpha-domain mating-type protein [Emericella nidulans]
KRRPLNSFIAFRSFYS---AIF-PDI-TQKSKSGILRFLW
>gi|190335075|gb|ACE74240.1|/85-119 mating-type alpha-box protein [Petromyces alliaceus]
KRRPLNNFIAFRSYYS---IVF-PDL-TQKAKSGILRFLW
>gi|145245417|ref|XP_001394976.1|/67-101 hypothetical protein An11g10180 [Aspergillus niger]
KRRPLNSFIAFRSYYS---VMF-PDL-TQKAKSGILRFLW
>gi|83773201|dbj|BAE63328.1|/85-119 unnamed protein product [Aspergillus oryzae]
KRRPLNSFIAFRSYYS---VMF-PDL-TQKAKSGILRFLW
>gi|238505980|ref|XP_002384192.1|/85-119 mating-type protein MAT alpha 1 [Aspergillus flavus NRRL3357]
KRRPLNSFIAFRSYYS---VMF-PDL-TQKAKSGILRFLW
>gi|220690306|gb|EED46656.1|/85-119 mating-type protein MAT alpha 1 [Aspergillus flavus NRRL3357]
KRRPLNSFIAFRSYYS---VMF-PDL-TQKAKSGILRFLW
>gi|169260091|gb|ACA51902.1|/85-119 mating-type protein MAT alpha 1 [Aspergillus flavus]
KRRPLNSFIAFRSYYS---VMF-PDL-TQKAKSGILRFLW
>gi|169779994|ref|XP_001824461.1|/85-119 hypothetical protein [Aspergillus oryzae RIB40]
KRRPLNSFIAFRSYYS---VMF-PDL-TQKAKSGILRFLW
>gi|134079676|emb|CAK97102.1|/67-101 unnamed protein product [Aspergillus niger]
KRRPLNSFIAFRSYYS---VMF-PDL-TQKAKSGILRFLW
>gi|169260093|gb|ACA51903.1|/85-119 mating-type protein MAT alpha 1 [Aspergillus parasiticus]
KRRPLNSFIAFRSYYS---IMF-PDL-TQKAKSGILRFLW
>gi|119398780|gb|EAW09208.1|/86-120 MAT alpha mating-type protein, putative [Aspergillus clavatus NRRL 1]
RKRPLNSFIAFRSFYS---VMF-PDL-TQKAKSGILRFLW
>gi|121704742|ref|XP_001270634.1|/86-120 MAT alpha mating-type protein, putative [Aspergillus clavatus NRRL 1]
RKRPLNSFIAFRSFYS---VMF-PDL-TQKAKSGILRFLW
>gi|62512367|gb|AAX83123.1|/85-119 alpha mating-type protein MAT1-1-1 [Aspergillus fumigatus]
KKRPLNSFIAFRSFYS---VIF-PDL-TQKAKSGTLRFLW
>gi|62512366|gb|AAX83122.1|/85-119 alpha mating-type protein MAT1-1-1 [Aspergillus fumigatus]
KKRPLNSFIAFRSFYS---VIF-PDL-TQKAKSGTLRFLW
>gi|159128005|gb|EDP53120.1|/85-119 mating-type protein MAT alpha 1 [Aspergillus fumigatus A1163]
KKRPLNSFIAFRSFYS---VIF-PDL-TQKAKSGILRFLW
>gi|119411996|gb|EAW21939.1|/85-119 mating-type protein MAT alpha 1 [Neosartorya fischeri NRRL 181]
KKRPLNSFIAFRSFYS---VIF-PDL-TQKAKSGILRFLW
>gi|119493292|ref|XP_001263836.1|/85-119 mating-type protein MAT alpha 1 [Neosartorya fischeri NRRL 181]
KKRPLNSFIAFRSFYS---VIF-PDL-TQKAKSGILRFLW
>gi|146399950|gb|ABQ28692.1|/85-119 mat1 [Neosartorya fischeri]
KKRPLNSFIAFRSFYS---VIF-PDL-TQKAKSGILRFLW
>gi|55785705|dbj|BAD72604.1|/75-109 MAT1-1-1 [Claviceps purpurea]
KPVSVNAFMAFRSYYA---NLW-PEQ-QQKISSGCLTSLW
>gi|238623782|dbj|BAH66365.1|/99-133 mating type protein MAT1-1-1 [Verticillium dahliae]
ALRPLNAFMAFRSWYA---RIC-PEA-QQKDVSGIITKLW
>gi|212374803|dbj|BAG83052.1|/99-133 mating type protein MAT1-1-1 [Verticillium dahliae]
ALRPLNAFMAFRSWYA---RIC-PEA-QQKDVSGIITKLW
>gi|207099783|emb|CAQ42990.1|/83-117 mating type protein [Acremonium chrysogenum]
AKRPLNGFMAFRSYYL---KIF-SGV-PQKSASGFLTMLW
>gi|94384847|dbj|BAE93605.1|/84-118 MAT1-1-1 [Verticillium fungicola var. flavidum]
AKRPLNAFIAFRSFYL---RLF-PQA-QQKAASGFLTTLW
>gi|113460120|dbj|BAC67541.2|/84-118 MAT1-1-1 [Isaria tenuipes]
AKRPLNAFIAFRSYYV---KLF-PES-QQKAASGFLTTLW
>gi|62857326|dbj|BAD95880.1|/84-118 MAT1-1-1 [Cordyceps takaomontana]
AKRPLNAFIAFRSYYV---KLF-PES-QQKAASGFLTTLW
>gi|55785700|dbj|BAD72600.1|/84-118 MAT1-1-1 [Cordyceps militaris]
AKRPLNAFIAFRSYYV---KLF-PES-QQKAASGFLTTLW
>gi|256733730|gb|EEU47077.1|/4-38 hypothetical protein NECHADRAFT_17696 [Nectria haematococca mpVI 77-13-4]
TKRPLNAFMAFRTYYL---KMF-PDV-QQKTVSGFLTTLW
>gi|34366465|emb|CAD59608.4|/64-98 putative mating type protein MAT-1-1 [Gibberella avenacea]
AKRPLNAFMAFRTYYL---KMF-PDT-QQKYCSGFLTKLW
>gi|238915463|gb|ACR78244.1|/75-109 MAT1-1-1 [Hypocrea jecorina]
AKRPLNAFMAFRSYYL---RLF-PEV-QQKTASGFLTTLW
>gi|94384838|dbj|BAE93598.1|/66-100 MAT1-1-1 [Metarhizium anisopliae]
AKRPLNAFMAFRSHYL---KLF-PDV-QQKSASGFLTTLW
>gi|94384843|dbj|BAE93602.1|/73-107 MAT1-1-1 [Tolypocladium inflatum]
AKRPLNAFMAFRSYYL---KLF-PDF-QQKTASGFLTTLW
>gi|224593237|gb|ACN59937.1|/67-101 mating-type A-1 protein [Epichloe festucae]
AKRPLNAFMAFRSYYL---KLW-PDQ-QQKTASGFLTTLW
>gi|55785715|dbj|BAD72612.1|/67-101 MAT1-1-1 [Epichloe typhina]
AKRPLNAFMAFRSYYL---KLW-PDQ-QQKTASGFLTTLW
>gi|55785710|dbj|BAD72608.1|/66-100 MAT1-1-1 [Ephelis japonica]
AKRPLNAFMAFRSYYL---KLW-PDQ-QQKTASGFLTTLW
>gi|38141616|emb|CAD59610.3|/56-90 putative mating type protein MAT-1-1 [Fusarium poae]
AKRPLNGFMAFRTYYM---KLF-PDA-QQKNASDFLTQLW
>gi|194239204|emb|CAL29933.1|/54-88 mating type protein [Gibberella xylarioides]
AKRPLNAFMAFRTYYL---KLF-PHT-QQKNASGFLTRLW
>gi|194239208|emb|CAL29936.1|/54-88 mating type protein [Gibberella xylarioides]
AKRPLNAFMAFRTYYL---KLF-PHT-QQKNASGFLTRLW
>gi|194239232|emb|CAL29949.1|/54-88 mating type protein [Gibberella xylarioides]
AKRPLNAFMAFRTYYL---KLF-PHT-QQKNASGFLTRLW
>gi|209418160|emb|CAR85803.1|/79-113 mating type protein MAT1-1-1 [Gibberella xylarioides]
AKRPLNAFMAFRTYYL---KLF-PHT-QQKNASGFLTRLW
>gi|209418142|emb|CAR85809.1|/79-113 mating type protein MAT1-1-1 [Gibberella aff. xylarioides MUCL 35223]
AKRPLNAFMAFRTYYL---KLF-PHT-QQKNASGFLTRLW
>gi|209418146|emb|CAR85806.1|/79-113 mating type protein MAT1-1-1 [Gibberella aff. xylarioides MUCL 44532]
AKRPLNAFMAFRTYYL---KLF-PHT-QQKNASGFLTRLW
>gi|194239228|emb|CAL29946.1|/17-51 mating type protein [Gibberella xylarioides]
AKRPLNAFMAFRTYYL---KLF-PHT-QQKNASGFLTRLW
>gi|194239226|emb|CAL29945.1|/17-51 mating type protein [Gibberella xylarioides]
AKRPLNAFMAFRTYYL---KLF-PHT-QQKNASGFLTRLW
>gi|83318517|emb|CAJ21568.1|/17-51 mating type protein [Gibberella aff. xylarioides W7494a]
AKRPLNAFMAFRTYYL---KLF-PHT-QQKNASGFLTRLW
>gi|70907794|emb|CAI45428.1|/17-51 mating type protein [Gibberella aff. xylarioides CAB 003]
AKRPLNAFMAFRTYYL---KLF-PHT-QQKNASGFLTRLW
>gi|194239240|emb|CAM57398.1|/54-88 mating type protein [Gibberella indica]
AKRPLNAFMAFRTYYL---KLF-PDT-QQKNASGFLTRLW
>gi|194239236|emb|CAM57395.1|/54-88 mating type protein [Gibberella xylarioides]
AKRPLNAFMAFRTYYL---KLF-PDT-QQKNASGFLTRLW
>gi|194239244|emb|CAM57401.1|/54-88 mating type protein [Gibberella indica]
AKRPLNAFMAFRTYYL---KLF-PDT-QQKNASGFLTRLW
>gi|194239248|emb|CAM57404.1|/54-88 mating type protein [Fusarium sp. NRRL 26064]
AKRPLNAFMAFRTYYL---KLF-PDT-QQKNASGFLTRLW
>gi|15667172|gb|AAL02267.1|/22-56 mating type protein [Fusarium oxysporum f. cubense]
AKRPLNAFMAFRTYYL---KLF-PDT-QQKNASGFLTQSW
>gi|38141618|emb|CAD59611.3|/59-93 putative mating type protein MAT-1-1 [Colletotrichum musae]
AKRPLNAFMAFRTYYL---KLF-PDT-QQKTASGFLTQLW
>gi|33415401|gb|AAQ18162.1|/79-113 mating type protein MAT1-1-1 [Gibberella circinata]
VKRPLNAFMAFRTYYL---KLF-PDT-QQKNASGFLTQLW
>gi|33415398|gb|AAQ18160.1|/79-113 mating type protein MAT1-1-1 [Fusarium guttiforme]
VKRPLNAFMAFRTYYL---KLF-PDT-QQKNASGFLTQLW
>gi|12830571|gb|AAK08149.1|/17-51 mating type protein MAT-1 [Gibberella circinata]
VKRPLNAFMAFRTYYL---KLF-PDT-QQKNASGFLTQLW
>gi|33415407|gb|AAQ18166.1|/79-113 mating type protein MAT1-1-1 [Fusarium subglutinans]
AKRPLNAFMAFRTYYL---KLF-PDT-QQKNASGFLTQLW
>gi|12830565|gb|AAK08146.1|/17-51 mating type protein MAT-1 [Fusarium subglutinans]
AKRPLNAFMAFRTYYL---KLF-PDT-QQKNASGFLTQLW
>gi|3834686|gb|AAC71055.1|/79-113 mating type protein MAT-1-1 [Gibberella fujikuroi]
AKRPLNAFMAFRTYYL---KLF-PDT-QQKNASGFLTQLW
>gi|15667193|gb|AAL02277.1|/25-59 mating type protein [Fusarium oxysporum f. cubense]
AKRPLNAFMAFRTYYL---KLF-PDT-QQKNASGFLTQLW
>gi|15667166|gb|AAL02266.1|/25-59 mating type protein [Fusarium oxysporum f. cubense]
AKRPLNAFMAFRTYYL---KLF-PDT-QQKNASGFLTQLW
>gi|15667201|gb|AAL02281.1|/25-59 mating type protein [Fusarium solani]
AKRPLNAFMAFRTYYL---KLF-PDT-QQKNASGFLTQLW
>gi|15667199|gb|AAL02280.1|/25-59 mating type protein [Fusarium oxysporum f. sp. niveum]
AKRPLNAFMAFRTYYL---KLF-PDT-QQKNASGFLTQLW
>gi|15667197|gb|AAL02279.1|/25-59 mating type protein [Fusarium oxysporum f. sp. lycopersici]
AKRPLNAFMAFRTYYL---KLF-PDT-QQKNASGFLTQLW
>gi|15667195|gb|AAL02278.1|/25-59 mating type protein [Fusarium oxysporum f. cubense]
AKRPLNAFMAFRTYYL---KLF-PDT-QQKNASGFLTQLW
>gi|15667189|gb|AAL02275.1|/25-59 mating type protein [Fusarium oxysporum f. cubense]
AKRPLNAFMAFRTYYL---KLF-PDT-QQKNASGFLTQLW
>gi|161727326|dbj|BAF94290.1|/20-54 mating type protein [Fusarium oxysporum f. sp. rapae]
AKRPLNAFMAFRTYYL---KLF-PDT-QQKNASGFLTQLW
>gi|161727328|dbj|BAF94291.1|/20-54 mating type protein [Fusarium oxysporum f. sp. rapae]
AKRPLNAFMAFRTYYL---KLF-PDT-QQKNASGFLTQLW
>gi|197260026|gb|ACH56560.1|/16-50 mating type protein 1-1-1 [Fusarium sp. F70]
AKRPLNAFMAFRTYYL---KLF-PDT-QQKNASGFLTQLW
>gi|197259994|gb|ACH56544.1|/14-48 mating type protein 1-1-1 [Fusarium sp. F71]
AKRPLNAFMAFRTYYL---KLF-PDT-QQKNASGFLTQLW
>gi|17368014|sp|O59851.2|MAT1_FUSOX/54-88 RecName: Full=Mating-type protein MAT-1
AKRPLNAFMAFRTYYL---KLF-PDT-QQKNASGFLTQLW
>gi|4520369|dbj|BAA75910.1|/54-88 MAT-1 protein [Fusarium oxysporum f. sp. lycopersici]
AKRPLNAFMAFRTYYL---KLF-PDT-QQKNASGFLTQLW
>gi|12830569|gb|AAK08148.1|/17-51 mating type protein MAT-1 [Fusarium nygamai]
AKRPLNAFMAFRTYYL---KLF-PDT-QQKNASGFLTQLW
>gi|12830567|gb|AAK08147.1|/17-51 mating type protein MAT-1 [Gibberella thapsina]
AKRPLNAFMAFRTYYL---KLF-PDT-QQKNASGFLTQLW
>gi|12830557|gb|AAK08142.1|/17-51 mating type protein MAT-1 [Gibberella moniliformis]
AKRPLNAFMAFRTYYL---KLF-PDT-QQKNASGFLTQLW
>gi|4115720|dbj|BAA36502.1|/25-59 MAT-1 protein with alpha-box [Gibberella fujikuroi]
AKRPLNAFMAFRTYYL---KLF-PDT-QQKNASGFLTQLW
>gi|12830561|gb|AAK08144.1|/17-51 mating type protein MAT-1 [Gibberella fujikuroi]
AKRPLNAFMAFRTYYL---KLF-PDT-QQKNASGFLTQLW
>gi|97974007|dbj|BAE94379.1|/79-113 MAT1-1-1 protein carrying alpha-box domain [Fusarium sacchari]
AKRPLNAFMAFRTYYL---KLF-PDT-QQKNASGFLTQLW
>gi|12830559|gb|AAK08143.1|/17-51 mating type protein MAT-1 [Fusarium sacchari]
AKRPLNAFMAFRTYYL---KLF-PDT-QQKNASGFLTQLW
>gi|15667191|gb|AAL02276.1|/24-58 mating type protein [Fusarium oxysporum f. cubense]
AKRPLNAFMAFRTYYL---KLF-PDT-QQKNASGFLTQLW
>gi|197260008|gb|ACH56551.1|/16-50 mating type protein 1-1-1 [Fusarium sp. F24]
AKRPLNAFMAFRTYYL---KLF-PDT-QQKNASGFLTQLW
>gi|15667187|gb|AAL02274.1|/21-55 mating type protein [Fusarium oxysporum f. cubense]
AKRPLNAFMAFRTYYL---KLF-PDT-QQKNASGFLTQLW
>gi|12830563|gb|AAK08145.1|/17-51 mating type protein MAT-1 [Fusarium proliferatum]
AKRPLNAFMAFRTYYL---KLF-PDT-QQKNASGFLTQLW
>gi|33415404|gb|AAQ18164.1|/79-113 mating type protein MAT1-1-1 [Fusarium sacchari]
AKRPLNAFMAFRTYYL---KLF-PDT-QQKNASGFLTQLW
>gi|161728932|dbj|BAF94267.1|/20-54 mating type protein [Fusarium oxysporum f. sp. conglutinans]
AKRPLNAFMAFRTYYL---KLF-PDT-QQKNASGFLTQLW
>gi|161727352|dbj|BAF94303.1|/20-54 mating type protein [Fusarium oxysporum f. sp. lagenariae]
AKRPLNAFMAFRTYYL---KLF-PDT-QQKNASGFLTQLW
>gi|161727350|dbj|BAF94302.1|/20-54 mating type protein [Fusarium oxysporum f. sp. cepae]
AKRPLNAFMAFRTYYL---KLF-PDT-QQKNASGFLTQLW
>gi|197260004|gb|ACH56549.1|/16-50 mating type protein 1-1-1 [Fusarium sp. F7]
AKRPLNAFMAFRTYYL---KLF-PDT-QQKNASGFLTQLW
>gi|197260002|gb|ACH56548.1|/16-50 mating type protein 1-1-1 [Fusarium sp. F67]
AKRPLNAFMAFRTYYL---KLF-PDT-QQKNASGFLTQLW
>gi|70907792|emb|CAI45427.1|/17-51 mating type protein [Fusarium oxysporum]
AKRPLNAFMAFRTYYL---KLF-PDT-QQKNASGFLTQLW
>gi|76880137|dbj|BAE45844.1|/18-52 mating type protein [Fusarium oxysporum f. sp. lycopersici]
AKRPLNAFMAFRTYYL---KLF-PDT-QQKNASGFLTQLW
>gi|76880135|dbj|BAE45843.1|/18-52 mating type protein [Fusarium oxysporum f. sp. lycopersici]
AKRPLNAFMAFRTYYL---KLF-PDT-QQKNASGFLTQLW
>gi|93115413|gb|ABE98383.1|/56-90 mating type protein 1-1-1 [Fusarium sp. NRRL 36905]
AKRPLNGFMAFRTYYL---KLF-PDT-QQKDASGFLTQLW
>gi|46129433|ref|XP_389068.1|/56-90 hypothetical protein FG08892.1 [Gibberella zeae PH-1]
AKRPLNGFMAFRTYYL---KLF-PDT-QQKDASGFLTQLW
>gi|11993609|gb|AAG42809.1|/56-90 mating type protein MAT1-1-1 [Gibberella zeae]
AKRPLNGFMAFRTYYL---KLF-PDT-QQKDASGFLTQLW
>gi|93115423|gb|ABE98391.1|/56-90 mating type protein 1-1-1 [Fusarium sp. NRRL 38405]
AKRPLNGFMAFRTYYL---KLF-PDT-QQKDASGFLTQLW
>gi|38141614|emb|CAD59609.3|/56-90 putative mating type protein MAT-1-1 [Fusarium culmorum]
AKRPLNGFMAFRTYYL---KLF-PDT-QQKDASGFLTQLW
>gi|93115393|gb|ABE98367.1|/56-90 mating type protein 1-1-1 [Gibberella zeae]
AKRPLNGFMAFRTYYL---KLF-PDT-QQKNASGFLTQLW
>gi|215789892|gb|ACJ70015.1|/56-90 mating type protein 1-1-1 [Fusarium aethiopicum]
AKRPLNGFIAFRTYYL---KLF-PDT-QQKDASGFLTQLW
>gi|215789917|gb|ACJ70035.1|/56-90 mating type protein 1-1-1 [Fusarium vorosii]
AKRPLNGFIAFRTYYL---KLF-PDT-QQKDASGFLTQLW
>gi|215789907|gb|ACJ70027.1|/56-90 mating type protein 1-1-1 [Fusarium vorosii]
AKRPLNGFIAFRTYYL---KLF-PDT-QQKDASGFLTQLW
>gi|93115438|gb|ABE98403.1|/56-90 mating type protein 1-1-1 [Fusarium sp. NRRL 38207]
AKRPLNGFIAFRTYYL---KLF-PDT-QQKDASGFLTQLW
>gi|93115403|gb|ABE98375.1|/56-90 mating type protein 1-1-1 [Fusarium acaciae-mearnsii]
AKRPLNGFIAFRTYYL---KLF-PDT-QQKDASGFLTQLW
>gi|215789922|gb|ACJ70039.1|/56-90 mating type protein 1-1-1 [Fusarium sp. NRRL 45833]
AKRPLNGFIAFRTYYL---KLF-PDT-QQKDVSGFLTQLW
