# Supplementary material for: Tracing the Origin of the Fungal α1 Domain Places Its Ancestor in the HMG-Box Superfamily: Implication for Fungal Mating-Type Evolution
Source: PLoS One. 2010 Dec 8;5(12):e15199. doi: 10.1371/journal.pone.0015199 (PMC2999568; doi:10.1371/journal.pone.0015199)
Supplement: Dataset S2 — MATA_HMG sequences used for HMG core region determination. (XLS) [file pone.0015199.s008.xls]

## Sheet: Dataset_2
>gi|30060289|gb|AAP13349.1|/201-235 HMG-box protein STE11 [Pneumocystis carinii]
IKRPLNSFMLYRRDKQSSIPTN-----NHQSISRIIGEMW
>gi|74629421|sp|Q870J1.1|STE11_PNECA/201-235 RecName: Full=HMG-box protein STE11
IKRPLNSFMLYRRDKQSSIPTN-----NHQSISRIIGEMW
>gi|6473030|dbj|BAA87080.1|/16-50 Transcription factor ste11 [Schizosaccharomyces pombe]
VKRPLNSFMLYRRDRQAEIPTS-----NHQSISRIIGQLW
>gi|12644238|sp|P36631.2|STE11_SCHPO/16-50 RecName: Full=Transcription factor ste11
VKRPLNSFMLYRRDRQAEIPTS-----NHQSISRIIGQLW
>gi|2980826|emb|CAA18162.1|/16-50 transcription factor Ste11 [Schizosaccharomyces pombe]
VKRPLNSFMLYRRDRQAEIPTS-----NHQSISRIIGQLW
>gi|19113448|ref|NP_596656.1|/16-50 transcription factor Ste11 [Schizosaccharomyces pombe]
VKRPLNSFMLYRRDRQAEIPTS-----NHQSISRIIGQLW
>gi|5103|emb|CAA77507.1|/16-50 ste11 [Schizosaccharomyces pombe]
VKRPLNSFMLYRRDRQAEIPTS-----NHQSISRIIGQLW
>gi|212003177|gb|EEB08837.1|/213-247 transcription factor ste11 [Schizosaccharomyces japonicus yFS275]
VKRPLNSFMLYRRDRQNEIPTN-----NHQSISRIIGQLW
>gi|213408719|ref|XP_002175130.1|/213-247 transcription factor ste11 [Schizosaccharomyces japonicus yFS275]
VKRPLNSFMLYRRDRQNEIPTN-----NHQSISRIIGQLW
>gi|259481797|tpe|CBF75653.1|/207-245 TPA: HMG box protein, putative (JCVI) [Aspergillus nidulans FGSC A4]
IPRPMNSFMLYRSAYANRVKEYFRQQ-NHQVVSSASGASW
>gi|67526419|ref|XP_661271.1|/207-245 hypothetical protein AN3667.2 [Aspergillus nidulans FGSC A4]
IPRPMNSFMLYRSAYANRVKEYFRQQ-NHQVVSSASGASW
>gi|40740685|gb|EAA59875.1|/207-245 hypothetical protein AN3667.2 [Aspergillus nidulans FGSC A4]
IPRPMNSFMLYRSAYANRVKEYFRQQ-NHQVVSSASGASW
>gi|83764766|dbj|BAE54910.1|/171-209 unnamed protein product [Aspergillus oryzae]
VARPMNSFMLYRSAYTERTKKWLGQN-NHQVVSVAVGHSW
>gi|169764881|ref|XP_001816912.1|/171-209 hypothetical protein [Aspergillus oryzae RIB40]
VARPMNSFMLYRSAYTERTKKWLGQN-NHQVVSVAVGHSW
>gi|220690628|gb|EED46977.1|/171-209 HMG box protein, putative [Aspergillus flavus NRRL3357]
VARPMNSFMLYRSAYTERTKKWLGQN-NHQVVSVAVGHSW
>gi|145229799|ref|XP_001389208.1|/197-235 hypothetical protein An01g07830 [Aspergillus niger]
VARPMNSFMLYRSAYADRTKQWFAQN-NHQVVSEAAGDSW
>gi|134055320|emb|CAK37105.1|/197-235 unnamed protein product [Aspergillus niger]
VARPMNSFMLYRSAYADRTKQWFAQN-NHQVVSEAAGDSW
>gi|119410735|gb|EAW20681.1|/195-233 HMG box protein, putative [Neosartorya fischeri NRRL 181]
VARPMNSFMLYRSAYAERTKEWVAQN-NHQVVSKVAGDSW
>gi|119414960|gb|EAW24898.1|/196-234 HMG box protein [Neosartorya fischeri NRRL 181]
VARPMNSFMLYRSAYAERTKEWFAQN-NHQVVSEVAGDSW
>gi|119500076|ref|XP_001266795.1|/196-234 HMG box protein [Neosartorya fischeri NRRL 181]
VARPMNSFMLYRSAYAERTKEWFAQN-NHQVVSEVAGDSW
>gi|159125483|gb|EDP50600.1|/196-234 HMG box protein [Aspergillus fumigatus A1163]
VARPMNSFMLYRSAYAERTKEWFAQN-NHQVVSEVAGDSW
>gi|129557497|gb|EAL89552.2|/196-234 HMG box protein, putative [Aspergillus fumigatus Af293]
VARPMNSFMLYRSAYAERTKEWFAQN-NHQVVSEVAGDSW
>gi|256735001|gb|EEU48347.1|/209-247 hypothetical protein NECHADRAFT_74402 [Nectria haematococca mpVI 77-13-4]
IKRPMNAFMLYRKAYQDVAKTQCAQN-NHQHVSKVCGAGW
>gi|261356568|gb|EEY18996.1|/131-169 HMG box protein [Verticillium albo-atrum VaMs.102]
IKRPMNAFMLYRKAYQNLAKSLCTQN-NHQVVSQVCGSGW
>gi|157069815|gb|EAA34597.2|/196-234 predicted protein [Neurospora crassa OR74A]
VKRPMNAFMLYRKTYQGVAKGWADEH-NHQVVSRVCGMSW
>gi|94384841|dbj|BAE93600.1|/115-153 MAT1-1-3 [Tolypocladium inflatum]
IPRPRNCWILYRQHKSEEYKEKFDNI-SASELSSAISRDW
>gi|16588327|gb|AAL26777.1|AF194868_1/1-36 mating type protein MAT1-1 [Gibberella circinata]
XXXPRNCWLLYRQSKSQEIIRSVEGI-TASELSRVIGKMW
>gi|97974009|dbj|BAE94381.1|/94-132 MAT1-1-3 protein carrying HMG-box [Fusarium sacchari]
IPRPRNCWLLYRQSKSQEITKNVEGI-TASELSRVIGRMW
>gi|194239238|emb|CAM57396.1|/73-111 mating type protein [Gibberella indica]
IPRPRNCWLLYRQSKSQEITRRVEGI-TASELSRVIGRMW
>gi|194239234|emb|CAM57393.1|/73-111 mating type protein [Gibberella xylarioides]
IPRPRNCWLLYRQSKSQEITRRVEGI-TASELSRVIGRMW
>gi|194239230|emb|CAL29947.1|/73-111 mating type protein [Gibberella xylarioides]
IPRPRNCWLLYRQSKSQEITRRVEGI-TASELSRVIGRMW
>gi|194239246|emb|CAM57402.1|/73-111 mating type protein [Fusarium sp. NRRL 26064]
IPRPRNCWLLYRQSKSQEITRRVEGI-TASELSRVIGRMW
>gi|11993612|gb|AAG42812.1|/104-142 mating type protein MAT1-1-3 [Gibberella zeae]
IPRPRNSWMLYRQAKSQQIIPQHEGL-TAGELSTIISNMW
>gi|93115391|gb|ABE98365.1|/104-142 mating type protein 1-1-3 [Gibberella zeae]
IPRPRNSWMLYRQAKSQQIIPQHEGL-TAGELSTIISNMW
>gi|215789915|gb|ACJ70033.1|/104-142 mating type protein 1-1-3 [Fusarium vorosii]
IPRPRNSWMLYRQAKSQQIIPQHEGL-TAGELSTIISNMW
>gi|215789890|gb|ACJ70013.1|/104-142 mating type protein 1-1-3 [Fusarium aethiopicum]
IPRPRNSWMLYRQAKSQQIIPQHEGL-TAGELSTIISNMW
>gi|93115406|gb|ABE98377.1|/104-142 mating type protein 1-1-3 [Fusarium acaciae-mearnsii]
IPRPRNSWMLYRQAKSQQIIPQHEGL-TAGELSTIISNMW
>gi|207099787|emb|CAQ42991.1|/107-145 mating type protein [Acremonium chrysogenum]
IPRPPNSWILFRQAKSKELINEYPRA-TASELSTIISKMW
>gi|238915465|gb|ACR78246.1|/112-150 MAT1-1-3 [Hypocrea jecorina]
VPRPRNSWILYRQYHSAEFTKSYPGI-TASELSTLISTKW
>gi|94384836|dbj|BAE93596.1|/114-152 MAT1-1-3 [Metarhizium anisopliae]
IPRPRNSWILYRQFKSRELRKDHPGI-TASELSTLISNLW
>gi|95113629|dbj|BAD72606.2|/114-152 MAT1-1-3 [Ephelis japonica]
IPRPRNSWILYRQFKSRELRKDHQGI-TASELSTMISSLW
>gi|95113630|dbj|BAD72610.2|/114-152 MAT1-1-3 [Epichloe typhina]
IPRPRNSWILYRQFKSRELRKDHSGI-TASELSTMISSLW
>gi|95113628|dbj|BAD72602.2|/114-152 MAT1-1-3 [Claviceps purpurea]
IPRPKNSWILYRQHKSRELRKDHPGI-TASELSTMISSLW
>gi|34328641|gb|AAO31742.1|/133-171 mating type 2 protein [Phaeosphaeria nodorum]
PPRPMNKWMLYRDSQYKVLKVEQPDL-TVQKISKICSERW
>gi|63253687|gb|AAY35017.1|/122-160 MAT-2 [Pyrenophora teres]
APRPMNCWIIFRDAKSKELKEQHPEL-SVQQISTRCSELW
>gi|113876789|gb|ABI37066.1|/122-160 MAT-2 [Pyrenophora graminea]
APRPMNCWIIFRDAKSKELKEQHPEL-SVQQISTRCSELW
>gi|113876774|gb|ABI37058.1|/120-158 MAT-2 [Pyrenophora teres f. maculata]
APRPMNCWIIFRDAKSKELKEQHPEL-SVQQISTRCSELW
>gi|113876772|gb|ABI37057.1|/120-158 MAT-2 [Pyrenophora teres f. teres]
APRPMNCWIIFRDAKSKELKEQHPEL-SVQQISTRCSELW
>gi|202950034|emb|CAP08669.1|/122-160 mating type 1-2 protein [Pyrenophora tritici-repentis]
APRPMNCWIIFRDAKSKELKEQHPEL-TVQQISTRCSELW
>gi|189202666|ref|XP_001937669.1|/122-160 mating-type protein MAT-2 [Pyrenophora tritici-repentis Pt-1C-BFP]
APRPMNCWIIFRDAKSKELKEQHPEL-TVQQISTRCSELW
>gi|37702711|gb|AAR00947.1|/133-171 HMG DNA binding protein [Pleospora triglochinicola]
APRPMNCWIIFRDMMHKQLKAELPNL-TVQEISTRCSRIW
>gi|37813391|gb|AAR04472.1|/133-171 HMG DNA binding protein [Stemphylium xanthosomatis]
APRPMNCWIIFRDVMHKQLKAELPNL-TVQEISTRCSHIW
>gi|37813407|gb|AAR04483.1|/133-171 HMG DNA binding protein [Stemphylium loti]
APRPMNCWIIFRDVMHKQLKAELPNL-TVQEISTRCSRIW
>gi|37702763|gb|AAR00986.1|/133-171 HMG DNA binding protein [Pleospora sp. P327]
APRPMNCWIIFRDVMHKQLKAELPNL-TVQEISTRCSRIW
>gi|37702759|gb|AAR00983.1|/133-171 HMG DNA binding protein [Stemphylium sp. EGS49-030]
APRPMNCWIIFRDVMHKQLKAELPNL-TVQEISTRCSRIW
>gi|37702755|gb|AAR00980.1|/133-171 HMG DNA binding protein [Pleospora sedicola]
APRPMNCWIIFRDVMHKQLKAELPNL-TVQEISTRCSRIW
>gi|37702743|gb|AAR00971.1|/133-171 HMG DNA binding protein [Pleospora tomatonis]
APRPMNCWIIFRDVMHKQLKAELPNL-TVQEISTRCSRIW
>gi|37702707|gb|AAR00944.1|/133-171 HMG DNA binding protein [Pleospora alfalfae]
APRPMNCWIIFRDVMHKQLKAELPNL-TVQEISTRCSRIW
>gi|37702702|gb|AAR00940.1|/133-171 HMG DNA binding protein [Pleospora herbarum]
APRPMNCWIIFRDVMHKQLKAELPNL-TVQEISTRCSRIW
>gi|37702699|gb|AAR00938.1|/133-171 HMG DNA binding protein [Pleospora tarda]
APRPMNCWIIFRDVMHKQLKAELPNL-TVQEISTRCSRIW
>gi|37702747|gb|AAR00974.1|/133-171 HMG DNA binding protein [Pleospora eturmiuna]
APRPMNCWIIFRDVMHKQLKAELPNL-TVQEISTRCSRIW
>gi|37702751|gb|AAR00977.1|/133-171 HMG DNA binding protein [Pleospora paludiscirpi]
APRPMNCWIIFRDVMHKQLKAELPNL-TVQEISTRCSRIW
>gi|37702739|gb|AAR00968.1|/133-171 HMG DNA binding protein [Stemphylium majusculum]
APRPMNCWIIFRDVMHKQLKAELPNL-TVQEISTRCSRIW
>gi|37702735|gb|AAR00965.1|/133-171 HMG DNA binding protein [Pleospora gracilariae]
APRPMNCWIIFRDVMHKQLKAELPNL-TVQEISTRCSRIW
>gi|37702715|gb|AAR00950.1|/133-171 HMG DNA binding protein [Pleospora gigaspora]
APRPMNCWIIFRDVMHKQLKAELPNL-TVQEISTRCSRIW
>gi|40287623|gb|AAR83920.1|/130-168 MAT1-2 [Dendryphiella sp. 414296]
APRPMNCWIIFRDAMHKQLKGEFPNL-TVQEISTRCSQIW
>gi|17999885|gb|AAK85541.1|/2-40 mating type protein 2 [Alternaria brassicicola]
APRPMNCWIIFRDAMHKQLKAQYPSL-TVQEISTRCSEIW
>gi|17999883|gb|AAK85540.1|/2-40 mating type protein 2 [Alternaria brassicae]
APRPMNCWIIFRDAMHKQLKAQYPNL-TVQEISTRCSEIW
>gi|4520334|dbj|BAA75903.1|/130-168 MAT2 [Alternaria alternata]
APRPMNCWIIFRDAMHKQLKAEFPNL-TVQEISTRCSEIW
>gi|9887538|gb|AAG00834.1|/109-147 mating type protein 2 [Alternaria tenuissima complex]
APRPMNCWIIFRDAMHKQLKAQFPNL-TVQEISTRCSEIW
>gi|4928169|gb|AAD33442.1|AF129742_2/181-219 mating type protein MAT-2 [Cochliobolus kusanoi]
VPRPMNCWMIFRDAMHKHLKTEFPHL-TIQEISTRCSHIW
>gi|9454239|gb|AAF87724.1|AF275374_1/125-163 DNA binding protein MAT-2 [Cochliobolus sativus]
APRPMNCWIIFRDAMHKHLRAEFPHL-TIQEISTQCSQIW
>gi|17369353|sp|Q9P445.1|MAT2_COCSA/125-163 RecName: Full=Mating-type protein MAT-2
APRPMNCWIIFRDAMHKHLRAEFPHL-TIQEISTQCSQIW
>gi|4928167|gb|AAD33441.1|AF129741_2/133-171 mating type protein MAT-2/1 [Cochliobolus homomorphus]
APRPMNCWIIFRDAIYKHLKAEFPHL-TIQEISTRCSHIW
>gi|4928164|gb|AAD33439.1|AF129740_2/180-218 mating type protein MAT-1/2 [Cochliobolus luttrellii]
APRPMNCWIIFRDAMHKHLKAEFPHL-TIQEISTRCSDIW
>gi|2598191|gb|AAB84004.1|/131-169 HMG DNA binding protein [Cochliobolus heterostrophus]
APRPMNCWIIFRDAMHKHLKAEFPHL-TIQEISTRCSHIW
>gi|729989|sp|Q02991.1|MAT2_COCHE/131-169 RecName: Full=Mating-type protein MAT-2
APRPMNCWIIFRDAMHKHLKAEFPHL-TIQEISTRCSHIW
>gi|2586|emb|CAA48464.1|/131-169 MAT1-2 [Cochliobolus heterostrophus]
APRPMNCWIIFRDAMHKHLKAEFPHL-TIQEISTRCSHIW
>gi|447150|prf||1913430B/131-169 MAT2 gene
APRPMNCWIIFRDAMHKHLKAEFPHL-TIQEISTRCSHIW
>gi|1212793|emb|CAA65081.1|/131-169 MAT-2 [Bipolaris sacchari]
APRPMNCWIIFRDAMHKHLKAEFPHL-TIQEISTRCSHIW
>gi|4928177|gb|AAD33447.1|AF129745_2/131-169 mating type protein MAT-2 [Cochliobolus cymbopogonis]
APRPMNCWIIFRDAMSKHLKAEFPNL-SVQEISTRCSAIW
>gi|4928183|gb|AAD33451.1|AF129747_2/132-170 mating type protein MAT-2 [Cochliobolus ellisii]
APRPMNCWIIFRDAMHKHLKAEFPDL-TVQEISTRCSAIW
>gi|30171186|gb|AAO37761.1|/125-163 mating-type protein MAT1-2 [Leptosphaeria maculans]
APRPMNCWIIFRDAMHKKLKSENPSL-TVQQISTRCSEIW
>gi|55982391|gb|AAV69618.1|/77-115 mating-type MAT1-2 protein [Leptosphaeria maculans 'brassicae' group]
APRPMNCWIIFRDAMHKKLKSENPSL-TVQQISTRCSEIW
>gi|55982389|gb|AAV69617.1|/125-163 mating-type MAT1-2 protein [Leptosphaeria maculans 'brassicae' group]
APRPMNCWIIFRDAMHKKLKSENPSL-TVQQISTRCSEIW
>gi|85376245|gb|ABC70319.1|/134-172 MAT1-2-1 [Ascochyta rabiei]
APRPMNCWIIFRDAMHKQLKTESPHL-TVQQISTRCSQMW
>gi|85376251|gb|ABC70322.1|/134-172 MAT1-2-1 [Didymella lentis]
APRPMNCWIIFRDAMHKQLKAENPHL-TVQQISTRCSQMW
>gi|94467071|dbj|BAE93757.1|/146-184 mating type gene [Diaporthe sp. 930811-14]
IPRPPTSWQLFLKDKSREIREENPNM-SFGEVSTEAARQW
>gi|1346491|sp|Q10116.1|MATD_NEUCR/147-185 RecName: Full=Mating-type protein A-3; Short=Mt A-3
TSRPRNQFVLYYQWLLDTLFSEDPSL-SARNISQIVAGLW
>gi|1040679|gb|AAC37476.1|/147-185 mating type protein [Neurospora crassa]
TSRPRNQFVLYYQWLLDTLFSEDPSL-SARNISQIVAGLW
>gi|85112345|ref|XP_964324.1|/147-185 HMG-box DNA-binding protein [Neurospora crassa OR74A]
TSRPRNQFVLYYQWLLDTLFSEDPSL-SARNISQIVAGLW
>gi|1173464|sp|Q08143.1|SMR2_PODAN/161-199 RecName: Full=Sporulation minus regulator 2
IRRPRNQFIIYRQWMSARLHEDNPGL-TAGAISSIVAKAW
>gi|313314|emb|CAA52051.1|/161-199 SMR2 [Podospora anserina]
IRRPRNQFIIYRQWMSARLHEDNPGL-TAGAISSIVAKAW
>gi|742364|prf||2009381A/161-199 SMR1 protein
IRRPRNQFIIYRQWMSARLHEDNPGL-TAGAISSIVAKAW
>gi|88182497|gb|EAQ89965.1|/125-163 hypothetical protein CHGG_06584 [Chaetomium globosum CBS 148.51]
IRRPRNQFIIYRQWMSAKIHASNPGV-TAACISQIVARTW
>gi|190348807|gb|EDK41342.2|/94-133 hypothetical protein PGUG_05440 [Pichia guilliermondii ATCC 6260]
IPRPRNAFILFRQKYHQAVLDEDSQVKTNPEVSRELGRRW
>gi|146412898|ref|XP_001482420.1|/94-133 hypothetical protein PGUG_05440 [Pichia guilliermondii ATCC 6260]
IPRPRNAFILFRQKYHQAVLDEDLQVKTNPEVSRELGRRW
>gi|199432670|emb|CAG87953.2|/104-143 DEHA2E09460p [Debaryomyces hansenii]
IPRPRNAFILFRQKNHQSVLEEGSVIRTNPDVSRELGRRW
>gi|50422309|ref|XP_459717.1|/104-143 hypothetical protein DEHA0E09969 [Debaryomyces hansenii CBS767]
IPRPRNAFILFRQKNHQLVLEEGSVIRTNPDVSRELGRRW
>gi|254567571|ref|XP_002490896.1|/177-216 Heme-dependent repressor of hypoxic genes [Pichia pastoris GS115]
IPRPRNAFILFRQKNHQALLEEGNVIRTNPEVSRELGRRW
>gi|238030693|emb|CAY68616.1|/177-216 Heme-dependent repressor of hypoxic genes [Pichia pastoris GS115]
IPRPRNAFILFRQKNHQALLEEGNVIRTNPEVSRELGRRW
>gi|255722237|ref|XP_002546053.1|/160-199 predicted protein [Candida tropicalis MYA-3404]
IPRPRNAFILFRQKYHQTVLDEGTIIRTNPEVSRELGRRW
>gi|240136542|gb|EER36095.1|/160-199 predicted protein [Candida tropicalis MYA-3404]
IPRPRNAFILFRQKYHQTVLDEGTIIRTNPEVSRELGRRW
>gi|149385747|gb|ABN65299.2|/176-215 ROX1-like HMG-box transcription factor [Pichia stipitis CBS 6054]
IPRPRNAFILFRQKYHQSVLDEGNVIRTNPEVSRELGRRW
>gi|150864491|ref|XP_001383328.2|/176-215 ROX1-like HMG-box transcription factor [Pichia stipitis CBS 6054]
IPRPRNAFILFRQKYHQSVLDEGNVIRTNPEVSRELGRRW
>gi|223645176|emb|CAX39775.1|/227-266 heme-dependent repression factor, putative; hypoxic function repressor, putative; repressor rox1 homologue, putative; transcriptinal regulator of filamentous growth and hyphal genes, putative [Candida dubliniensis CD3
IPRPRNAFILFRQKYHQMVLDEGTVIRTNPEVSRELGRRW
>gi|241958224|ref|XP_002421831.1|/227-266 Candida dubliniensis CD36]
IPRPRNAFILFRQKYHQMVLDEGTVIRTNPEVSRELGRRW
>gi|46437393|gb|EAK96740.1|/212-251 regulator of filamentous growth and virulence Rfg1p fragment [Candida albicans SC5314]
IPRPRNAFILFRQKYHQMVLDEGTVIRTNPEVSRELGRRW
>gi|13183714|gb|AAK15315.1|AF330198_1/212-251 regulator of filamentous growth and virulence Rfg1 [Candida albicans]
IPRPRNAFILFRQKYHQMVLDEGTVIRTNPEVSRELGRRW
>gi|68480409|ref|XP_715804.1|/212-251 regulator of filamentous growth and virulence Rfg1p [Candida albicans SC5314]
IPRPRNAFILFRQKYHQMVLDEGTVIRTNPEVSRELGRRW
>gi|146447542|gb|EDK41930.1|/180-219 hypothetical protein LELG_00108 [Lodderomyces elongisporus NRRL YB-4239]
IPRPRNAFILFRQKYHQIVLDEGTVIRTNPEVSRELGRRW
>gi|149246237|ref|XP_001527588.1|/180-219 hypothetical protein LELG_00108 [Lodderomyces elongisporus NRRL YB-4239]
IPRPRNAFILFRQKYHQIVLDEGTVIRTNPEVSRELGRRW
>gi|34811890|gb|AAQ82722.1|/103-141 matMc [Schizosaccharomyces kambucha]
TPRPPNAFILYRKEKHATLLKSNPSI-NNSQVSKLVGEMW
>gi|51701654|sp|Q6WRX6.1|MATMC_SCHKA/103-141 RecName: Full=Mating-type M-specific polypeptide Mc; Short=mat-Mc
TPRPPNAFILYRKEKHATLLKSNPSI-NNSQVSKLVGEMW
>gi|442533|gb|AAB28876.1|/4-42 sequence-specific DNA-binding high mobility group box protein=mat-Mc product [Schizosaccharomyces pombe, Peptide Partial, 81 aa]
TPRPPNAFILYRKEKHATLLKSNPSI-NNSQVSKLVGEMW
>gi|542228|pir||A49103/4-42 sequence-specific DNA-binding high mobility group box protein mat-Mc - fission yeast (Schizosaccharomyces pombe) (fragment)
TPRPPNAFILYRKEKHATLLKSNPSI-NNSQVSKLVGEMW
>gi|127466|sp|P10840.1|MATMC_SCHPO/103-141 RecName: Full=Mating-type M-specific polypeptide Mc; Short=mat-Mc
TPRPPNAFILYRKEKHATLLKSNPSI-NNSQVSKLVGEMW
>gi|256856016|emb|CBB12357.1|/103-141 mating-type m-specific polypeptide Mc [Schizosaccharomyces pombe]
TPRPPNAFILYRKEKHATLLKSNPSI-NNSQVSKLVGEMW
>gi|7630160|emb|CAB88232.1|/103-141 mating-type m-specific polypeptide mc 1 [Schizosaccharomyces pombe]
TPRPPNAFILYRKEKHATLLKSNPSI-NNSQVSKLVGEMW
>gi|4106686|emb|CAA22625.1|/103-141 mating-type m-specific polypeptide mc 2 [Schizosaccharomyces pombe]
TPRPPNAFILYRKEKHATLLKSNPSI-NNSQVSKLVGEMW
>gi|19112667|ref|NP_595875.1|/103-141 mating-type m-specific polypeptide mc [Schizosaccharomyces pombe 972h-]
TPRPPNAFILYRKEKHATLLKSNPSI-NNSQVSKLVGEMW
>gi|15077788|gb|AAK83343.1|AF380364_1/199-237 mating type protein MAT1-2-1 [Cryphonectria parasitica]
IPRPPNPFIIYRAAHHRTVSEAHPDA-SNIEISKKIGRQW
>gi|94467073|dbj|BAE93759.1|/135-173 mating type gene [Diaporthe sp. 930811-14]
LPRPPNPFIIYRSERHQSVKEAHPEA-KNNDISKILGRQW
>gi|16904255|gb|AAL30836.1|AF440398_4/181-219 mating type 1-2 protein [Mycosphaerella graminicola]
IKRPKNAFLIYRLEHHALTAALNPDM-HNNDISKVIGKRW
>gi|110164851|gb|ABG49507.1|/108-146 MAT1-2-1 mating-type protein [Passalora fulva]
VARPKNAFMIYRLNHHASVSAAYPGM-HNNDISKIIGNMW
>gi|118428286|gb|ABK91354.1|/25-63 putative mating type 1-2 protein [Mycosphaerella pini]
VARPKNAFMIYRLDHHASVLAAHPGM-HNNDISKIIGNMW
>gi|118428284|gb|ABK91353.1|/25-63 putative mating type 1-2 protein [Dothistroma pini]
VARPKNAFMIYRLDHHASVSAAHPGM-HNNDISKIIGNMW
>gi|169160082|gb|ACA49542.1|/99-137 mating-type protein 1-2 [Mycosphaerella musicola]
ISRPKNAFMIYRLDLHATIAAQNPGM-HNNDISKIIGARW
>gi|111054100|gb|ABH04241.1|/152-190 mating-type 1-2 protein [Mycosphaerella fijiensis]
ISRPKNAFMIYRLDLHATIAAQNPGM-HNNDISKIIGARW
>gi|110181024|gb|ABB83710.1|/133-171 putative mating type 1-2 protein [Cercospora apiicola]
TPRPKNAFMIYRLDLHATVAAQNPGM-HNNDISKIIGARW
>gi|77737721|gb|ABB01678.1|/133-171 putative mating type 1-2 protein [Cercospora beticola]
TPRPKNAFMIYRLDLHATVAAQNPGM-HNNDISKIIGARW
>gi|110181026|gb|ABB83719.1|/133-171 putative mating type 1-2 protein [Cercospora zeae-maydis]
TPRPKNAFMIYRLDLHATVAAQNPGM-HNNDISKIIGARW
>gi|110181028|gb|ABB83720.1|/133-171 putative mating type 1-2 protein [Cercospora zeina]
TPRPKNAFMIYRLDLHATVAAQNPGM-HNNDISKIIGAKW
>gi|73762564|gb|AAZ83720.1|/187-225 mating type 2 protein [Sclerotinia sclerotiorum]
IPRPANEWILYRADNHIPIKKAYPGI-TNNEISSIIAGMW
>gi|156056551|ref|XP_001594199.1|/187-225 hypothetical protein SS1G_04006 [Sclerotinia sclerotiorum 1980]
IPRPANEWILYRADNHIPIKKAYPGI-TNNEISSIIAGMW
>gi|154701792|gb|EDO01531.1|/187-225 hypothetical protein SS1G_04006 [Sclerotinia sclerotiorum 1980]
IPRPANEWILYRADNHIPIKKAYPGI-TNNEISSIIAGMW
>gi|3947859|emb|CAA06843.1|/183-221 HMG box protein [Pyrenopeziza brassicae]
IARPPNCFILFRQAMHAAVVAANPGV-HNNVISRLISGMW
>gi|34392217|emb|CAD62166.1|/179-217 HMG box protein [Rhynchosporium secalis]
VARPPNCFILFRQHLHPMVVRDNPGL-HNNVISTMISKMW
>gi|145014671|gb|EDJ99239.1|/116-154 hypothetical protein MGG_03959 [Magnaporthe grisea 70-15]
IRRPRNAFILYRTHHQARIVAENPKL-PNPEISKIIGFQW
>gi|124441684|gb|ABN11481.1|/209-247 HMG-box transcription factor [Ascosphaera apis]
IPRPRNAFILFRQHLQLSVASQHPGL-SNPEISKIIGTQW
>gi|50545761|ref|XP_500419.1|/151-189 YALI0B02266p [Yarrowia lipolytica]
VPRPRNAFILYRQHHHSIVVAENPGK-SNPEISKIIGEQW
>gi|49646285|emb|CAG82637.1|/151-189 YALI0B02266p [Yarrowia lipolytica]
VPRPRNAFILYRQHHHSIVVAENPGK-SNPEISKIIGEQW
>gi|238843938|gb|EEQ33600.1|/107-145 HMG-box transcription factor [Microsporum canis CBS 113480]
IPRPRNAFILFRQHLQSSVVAENPGL-PNPDISKIIGKIW
>gi|28917431|gb|EAA27134.1|/338-376 predicted protein [Neurospora crassa OR74A]
VPRPRNAFILYRQHHQARVVADHPGL-ANPEISKIIGEKW
>gi|18376071|emb|CAD21099.1|/338-376 hypothetical protein [Neurospora crassa]
VPRPRNAFILYRQHHQARVVADHPGL-ANPEISKIIGEKW
>gi|256732520|gb|EEU45868.1|/100-138 hypothetical protein NECHADRAFT_106035 [Nectria haematococca mpVI 77-13-4]
IPRPRNAFILYRQHHQAQVVARNPHL-SNPDISKIIGEQW
>gi|237905868|gb|EEP80269.1|/138-176 predicted protein [Uncinocarpus reesii 1704]
IPRPRNAFILFRQHFQAAVVAQNPGL-ANPDISKIIGKKW
>gi|258567356|ref|XP_002584422.1|/138-176 predicted protein [Uncinocarpus reesii 1704]
IPRPRNAFILFRQHFQAAVVAQNPGL-ANPDISKIIGKKW
>gi|261199878|ref|XP_002626340.1|/133-171 HMG box transcriptional regulator [Ajellomyces dermatitidis SLH14081]
IPRPRNAFILFRQHFQASVVAQNPGL-ANPDISKIIGEKW
>gi|154287646|ref|XP_001544618.1|/98-136 predicted protein [Ajellomyces capsulatus NAm1]
IPRPRNAFILFRQHFQASVVAQNPGL-ANPEISKIIGEKW
>gi|150408259|gb|EDN03800.1|/98-136 predicted protein [Ajellomyces capsulatus NAm1]
IPRPRNAFILFRQHFQASVVAQNPGL-ANPEISKIIGEKW
>gi|240276208|gb|EER39720.1|/99-137 HMG box transcription factor [Ajellomyces capsulatus H143]
IPRPRNAFILFRQHFQASVVAQNPGL-ANPEISKIIGEKW
>gi|225559943|gb|EEH08225.1|/99-137 HMG-box transcription factor [Ajellomyces capsulatus G186AR]
IPRPRNAFILFRQHFQASVVAQNPGL-ANPEISKIIGEKW
>gi|116200065|ref|XP_001225844.1|/123-161 hypothetical protein CHGG_08188 [Chaetomium globosum CBS 148.51]
VPRPRNAFILYRQHHQAQVVQQNPGL-ANPDISKIIGEQW
>gi|88179467|gb|EAQ86935.1|/123-161 hypothetical protein CHGG_08188 [Chaetomium globosum CBS 148.51]
VPRPRNAFILYRQHHQAQVVQQNPGL-ANPDISKIIGEQW
>gi|255947904|ref|XP_002564719.1|/141-179 Pc22g06930 [Penicillium chrysogenum Wisconsin 54-1255]
IPRPRNAFILYRQHYQAMVVAHNPGL-TNPEISKIIGEQW
>gi|211591736|emb|CAP97981.1|/141-179 Pc22g06930 [Penicillium chrysogenum Wisconsin 54-1255]
IPRPRNAFILYRQHYQAMVVAHNPGL-TNPEISKIIGEQW
>gi|154310319|ref|XP_001554491.1|/113-151 hypothetical protein BC1G_07079 [Botryotinia fuckeliana B05.10]
IPRPRNAFILYRQHYQAQVVAQHPGL-ANPEISKIIGEQW
>gi|150851411|gb|EDN26604.1|/113-151 hypothetical protein BC1G_07079 [Botryotinia fuckeliana B05.10]
IPRPRNAFILYRQHYQAQVVAQHPGL-ANPEISKIIGEQW
>gi|156055976|ref|XP_001593912.1|/115-153 hypothetical protein SS1G_05340 [Sclerotinia sclerotiorum 1980]
IPRPRNAFILYRQHYQAQVVAQHPGL-ANPEISKIIGEQW
>gi|154703124|gb|EDO02863.1|/115-153 hypothetical protein SS1G_05340 [Sclerotinia sclerotiorum 1980]
IPRPRNAFILYRQHYQAQVVAQHPGL-ANPEISKIIGEQW
>gi|259487321|tpe|CBF85903.1|/96-134 TPA: HMG box transcriptional regulator, putative (AFU_orthologue; AFUA_4G10820) [Aspergillus nidulans FGSC A4]
IPRPRNAFILYRQHYQGVVVAQNPGL-ANPDISKIIGEQW
>gi|67523011|ref|XP_659566.1|/96-134 hypothetical protein AN1962.2 [Aspergillus nidulans FGSC A4]
IPRPRNAFILYRQHYQGVVVAQNPGL-ANPDISKIIGEQW
>gi|40745971|gb|EAA65127.1|/96-134 hypothetical protein AN1962.2 [Aspergillus nidulans FGSC A4]
IPRPRNAFILYRQHYQGVVVAQNPGL-ANPDISKIIGEQW
>gi|115391321|ref|XP_001213165.1|/142-180 predicted protein [Aspergillus terreus NIH2624]
IPRPRNAFILYRQHYQAAVVAQNPGL-ANPDISKIIGEQW
>gi|114194089|gb|EAU35789.1|/142-180 predicted protein [Aspergillus terreus NIH2624]
IPRPRNAFILYRQHYQAAVVAQNPGL-ANPDISKIIGEQW
>gi|83768082|dbj|BAE58221.1|/142-180 unnamed protein product [Aspergillus oryzae]
IPRPRNAFILYRQHYQAAVVAQNPGL-ANPDISKIIGEQW
>gi|169771507|ref|XP_001820223.1|/142-180 hypothetical protein [Aspergillus oryzae RIB40]
IPRPRNAFILYRQHYQAAVVAQNPGL-ANPDISKIIGEQW
>gi|238485914|ref|XP_002374195.1|/142-180 HMG box protein, putative [Aspergillus flavus NRRL3357]
IPRPRNAFILYRQHYQAAVVAQNPGL-ANPDISKIIGEQW
>gi|220699074|gb|EED55413.1|/142-180 HMG box protein, putative [Aspergillus flavus NRRL3357]
IPRPRNAFILYRQHYQAAVVAQNPGL-ANPDISKIIGEQW
>gi|121707831|ref|XP_001271953.1|/142-180 HMG box transcriptional regulator, putative [Aspergillus clavatus NRRL 1]
IPRPRNAFILYRQHYQAAVVAQNPGL-ANPDISKIIGEQW
>gi|119415101|gb|EAW25039.1|/142-180 HMG box transcriptional regulator, putative [Neosartorya fischeri NRRL 181]
IPRPRNAFILYRQHYQAAVVAQNPGL-ANPDISKIIGEQW
>gi|119500358|ref|XP_001266936.1|/142-180 HMG box transcriptional regulator, putative [Neosartorya fischeri NRRL 181]
IPRPRNAFILYRQHYQAAVVAQNPGL-ANPDISKIIGEQW
>gi|70993796|ref|XP_751745.1|/142-180 HMG box transcriptional regulator [Aspergillus fumigatus Af293]
IPRPRNAFILYRQHYQAAVVAQNPGL-ANPDISKIIGEQW
>gi|212542131|ref|XP_002151220.1|/146-184 HMG box transcriptional regulator, putative [Penicillium marneffei ATCC 18224]
IPRPRNAFILYRQHYQSAVVAQNPGL-ANPEISKIIGEQW
>gi|210066127|gb|EEA20220.1|/146-184 HMG box transcriptional regulator, putative [Penicillium marneffei ATCC 18224]
IPRPRNAFILYRQHYQSAVVAQNPGL-ANPEISKIIGEQW
>gi|218725017|gb|EED24434.1|/144-182 SNF2 family helicase, putative [Talaromyces stipitatus ATCC 10500]
IPRPRNAFILYRQHYQAAVVAQNPGL-ANPEISKIIGEQW
>gi|145258122|ref|XP_001401947.1|/147-185 hypothetical protein An04g05820 [Aspergillus niger]
IPRPRNAFILYRQHYQAAVVAQNPGL-ANPEISKIIGEQW
>gi|134074552|emb|CAK38845.1|/147-185 unnamed protein product [Aspergillus niger]
IPRPRNAFILYRQHYQAAVVAQNPGL-ANPEISKIIGEQW
>gi|238623780|dbj|BAH66364.1|/57-95 mating type protein MAT1-2-1 [Verticillium dahliae]
ISRPPNSYILYRKDHHKLIKAANPAY-TNNQISKVLGQAW
>gi|169264922|dbj|BAG12301.1|/57-95 mating type protein MAT1-2-1 [Verticillium dahliae]
ISRPPNSYILYRKDHHKLIKAANPAY-TNNQISKVLGQAW
>gi|29420514|dbj|BAC66500.1|/122-160 MAT1-2-1 [Cordyceps militaris]
IPRPPNAYILYRRDRHTLVKKSEPHL-SNNEVSQVLGKAW
>gi|29501199|dbj|BAC67543.1|/122-160 MAT1-2-1 [Isaria tenuipes]
IPRPPNAYILYRRDRHTLVKQSEPHL-SNNEVSQVLGKAW
>gi|29420518|dbj|BAC66503.1|/122-160 MAT1-2-1 [Isaria tenuipes]
IPRPPNAYILYRRDRHTLVKQSEPHL-SNNEVSQVLGKAW
>gi|34148208|gb|AAQ62647.1|/145-183 mating-type gene [Glomerella cingulata]
VPRPPNAFILYRKDRHATMKQENSHL-SNNDISISLGKKW
>gi|170285613|emb|CAP17333.1|/132-170 mating type protein [Penicillium chrysogenum]
VPRPPNCFILYRQANHHLVKDANPGV-SNNEISRILGARW
>gi|28804282|dbj|BAC65094.1|/320-358 MAT1-2-1 [Magnaporthe grisea]
IPRPANAYILYRKDWHPIVKSANPGI-HNNEISKILGKQW
>gi|39971023|ref|XP_366902.1|/320-358 hypothetical protein MGG_02978 [Magnaporthe grisea 70-15]
IPRPANAYILYRKDWHPIVKSANPGI-HNNEISKILGKQW
>gi|149210563|ref|XP_001522656.1|/320-358 hypothetical protein MGCH7_ch7g756 [Magnaporthe grisea 70-15]
IPRPANAYILYRKDWHPIVKSANPGI-HNNEISKILGKQW
>gi|86196711|gb|EAQ71349.1|/320-358 hypothetical protein MGCH7_ch7g756 [Magnaporthe grisea 70-15]
IPRPANAYILYRKDWHPIVKSANPGI-HNNEISKILGKQW
>gi|28804270|dbj|BAC65086.1|/320-358 MAT1-2-1 [Magnaporthe grisea]
IPRPANAYILYRKDWHPIVKSANPGI-HNNEISKILGKQW
>gi|6003569|gb|AAF00498.1|/23-61 mating type protein MAT2-1 [Ceratocystis eucalypti]
IPRPPNAYILYRKDRHQAVKTDFPNI-SNNEISKILGKRW
>gi|38141620|emb|CAD59612.3|/125-163 putative mating type protein MAT-2 [Gibberella avenacea]
IPRPPNAYIIYRKERHQKIKKERPAL-TNNQISMILGRTW
>gi|97974024|dbj|BAE94382.1|/123-161 MAT1-2-1 protein carrying HMG-box [Fusarium sacchari]
IPRPPNAYILYRKERHHSIKAQHPDI-TNNEISQVLGRLW
>gi|197260080|gb|ACH56587.1|/99-137 mating type protein 1-2-1 [Fusarium sp. F60]
IPRPPNAYILYRKERHQSIKAQRPDI-TNNEISQVLGRLW
>gi|3834688|gb|AAC71056.1|/123-161 mating type protein MAT-2 [Gibberella fujikuroi]
IPRPPNAYILYRKERHHSIKAQRPDI-TNNEISQVLGRLW
>gi|209418156|emb|CAJ21581.2|/119-157 mating type protein [Gibberella xylarioides]
IPRPPNAYILYRKERHHSIKAQRPDI-TNNEISQVLGRLW
>gi|33415395|gb|AAQ18158.1|/88-126 mating type protein MAT-2 [Gibberella circinata]
IPRPPNAYILYRKERHHSIKAQRPDI-TNNEISQVLGRLW
>gi|2522532|gb|AAB81100.1|/1-38 putative HMG box protein [Fusarium subglutinans]
XPRPPNAYILYRKERHHSIKAQRPDI-TNNEISQVLGRLW
>gi|6165263|emb|CAB59857.1|/1-38 putative HMG box protein [Gibberella fujikuroi]
XPRPPNAYILYRKERHHSIKAQRPDI-TNNEISQVLGRLW
>gi|38141626|emb|CAD59615.3|/124-162 putative mating type protein MAT-2 [Colletotrichum musae]
VPRPPNAYILYRKERHQIVKNKRPDI-TNNEISQILGRCW
>gi|38141624|emb|CAD59614.3|/124-162 putative mating type protein MAT-2 [Fusarium poae]
IPRPPNAYILYRKERHQIVKGKRPGI-TNNEISQVLGRCW
>gi|215789918|gb|ACJ70036.1|/116-154 mating type protein 1-2-1 [Fusarium vorosii]
IPRPPNAYILYRKERHQIVKGKRPGI-TNNEISQVLGRCW
>gi|215789893|gb|ACJ70016.1|/116-154 mating type protein 1-2-1 [Fusarium aethiopicum]
IPRPPNAYILYRKERHQIVKGKRPGI-TNNEISQVLGRCW
>gi|93115409|gb|ABE98380.1|/116-154 mating type protein 1-2-1 [Fusarium acaciae-mearnsii]
IPRPPNAYILYRKERHQIVKGKRPGI-TNNEISQVLGRCW
>gi|46129435|ref|XP_389069.1|/124-162 hypothetical protein FG08893.1 [Gibberella zeae PH-1]
IPRPPNAYILYRKERHQIVKGKRPGI-TNNEISQVLGRCW
>gi|93115394|gb|ABE98368.1|/116-154 mating type protein 1-2-1 [Gibberella zeae]
IPRPPNAYILYRKERHQIVKGKRPGI-TNNEISQVLGRCW
>gi|38141622|emb|CAD59613.3|/124-160 putative mating type protein MAT-2 [Fusarium culmorum]
IPRPPNAYILYRKERHQIVKGKRPGI-TNNEI--FLGRCW
>gi|6580710|emb|CAB63229.1|/18-56 mating-type protein mat a-1 [Sordaria sclerogenia]
IPRPPNAYILYRKDHHREIRDRNPGL-HNNEVSVIVGNMW
>gi|6580681|emb|CAB63222.1|/18-56 mating-type protein Mat a-1 [Sordaria brevicollis]
IPRPPNAYILYRKDHHREIRDRNPGL-HNNEVSVIVGNMW
>gi|16755576|gb|AAL28014.1|/8-46 mating-type protein Mat a-1 [Neurospora sublineolata]
IPRPPNAYILYRKDRHREIRERNPGL-HNNEISVIVGNMW
>gi|6580582|emb|CAB63345.1|/18-56 mating-type protein Mat a-1 [Neurospora pannonica]
LPRPPNAYILYRKDHHREIRERNPGL-HNNEISVIVGNMW
>gi|6580584|emb|CAB63346.1|/18-56 mating-type protein Mat a-1 [Neurospora terricola]
IPRPPNAYILYRKNHHREIRERNPGL-HNNEISVIVGNMW
>gi|6580677|emb|CAB63225.1|/19-57 mating-type protein MAT a-1 [Sordaria fimicola]
IPRPPNAYILYRKDHHRQIREQNPGL-HNNEISVIVGNMW
>gi|2769568|emb|CAA71624.1|/120-158 SMTa-1 protein [Sordaria macrospora]
IPRPPNAYILYRKDHHRQIREQNPGL-HNNEISVIVGNMW
>gi|16755570|gb|AAL28011.1|/8-46 mating-type protein Mat a-1 [Neurospora cerealis]
IPRPPNAYILYRKDHHREIREQNPGL-HNNEISVIVGNMW
>gi|1346489|sp|P36981.2|MATB_NEUCR/116-154 RecName: Full=Mating- type protein a-1; Short=Mt a-1
IPRPPNAYILYRKDHHREIREQNPGL-HNNEISVIVGNMW
>gi|195976142|gb|AAA33598.2|/116-154 mating type a-1 protein [Neurospora crassa]
IPRPPNAYILYRKDHHREIREQNPGL-HNNEISVIVGNMW
>gi|6580588|emb|CAB63213.1|/18-56 mating-type protein Mat a-1 [Neurospora intermedia]
IPRPPNAYILYRKDHHREIREQNPGL-HNNEISVIVGNMW
>gi|6580590|emb|CAB63217.1|/18-56 mating-type protein mat a-1 [Neurospora sitophila]
IPRPPNAYILYRKDHHREIREQNPGL-HNNEISVIVGNMW
>gi|6580586|emb|CAB63220.1|/18-56 mating-type protein Mat a-1 [Neurospora tetrasperma]
IPRPPNAYILYRKDHHREIREQNPGL-HNNEISVIVGNMW
>gi|6580580|emb|CAB63208.1|/18-56 mating-type protein Mat a-1 [Neurospora discreta]
IPRPPNAYILYRKDHHREIREQNPGL-HNNEISVIVGNMW
>gi|62461868|gb|AAX83074.1|/77-115 MAT-1-2 [Ophiostoma ulmi]
VPRPPNAYILYRKDNHKAVKQANPSL-SNNDISVILGRRW
>gi|2506519|sp|P35693.2|FPR1_PODAN/169-207 RecName: Full=MAT+ sexual cell fertilization-promoting factor
IPRPPNAYILYRKDQQAALKAANPGI-PNNDISVMTGGMW
>gi|1666178|emb|CAA45520.1|/169-207 FPR1 [Podospora anserina]
IPRPPNAYILYRKDQQAALKAANPGI-PNNDISVMTGGMW
>gi|228928|prf||1814445B/132-170 transcription factor
IPRPPNAYILYRKDQQAALKAANPGI-PNNDISVMTGGMW
>gi|116208574|ref|XP_001230096.1|/125-163 hypothetical protein CHGG_03580 [Chaetomium globosum CBS 148.51]
IPRPPNAYILYRKDKHGAVKAENPDL-HNNDISVITGTMW
>gi|242826952|ref|XP_002488738.1|/129-167 mating type protein MAT1-2-1 [Talaromyces stipitatus ATCC 10500]
IPRPPNAFILYRKHYHAILKEQNPDM-HNNEISIAVGIKW
>gi|218712130|gb|EED11557.1|/129-167 mating type protein MAT1-2-1 [Talaromyces stipitatus ATCC 10500]
IPRPPNAFILYRKHYHAILKEQNPDM-HNNEISIAVGIKW
>gi|85002192|gb|ABC68485.1|/128-166 high-mobility group mating-type protein MAT1-2-1 [Penicillium marneffei]
VPRPPNAFILYRKHYHTILKGRDPNM-HNNDISVTVGSQW
>gi|212544630|ref|XP_002152469.1|/128-166 mating type protein MAT1-2-1 [Penicillium marneffei ATCC 18224]
VPRPPNAFILYRKHYHTILKGRDPNM-HNNDISVTVGSQW
>gi|210065438|gb|EEA19532.1|/128-166 mating type protein MAT1-2-1 [Penicillium marneffei ATCC 18224]
VPRPPNAFILYRKHYHTILKGRDPNM-HNNDISVTVGSQW
>gi|49035743|gb|AAT48651.1|/2-40 mating-type protein MAT1-2 [Cladonia galindezii]
VPRPPNAFILYRQAFHPLLKAENPNL-HNNQISVELGLKW
>gi|70671406|emb|CAI59768.2|/98-136 mating-type protein MAT1-2-1 [Xanthoria polycarpa]
VARPPNAFILYRQHHHPIVKSQNADL-HNNQISIMLGKQW
>gi|70671421|emb|CAI59780.2|/98-136 mating-type protein MAT1-2-1 [Xanthoria flammea]
VARPPNAFILYRQHHHPIVKAQSPDL-HNNQISIMLGQQW
>gi|70671460|emb|CAI59778.2|/46-84 mating-type protein MAT1-2-1 [Xanthoria elegans]
VARPPNAFILYRQHHHPIVKSQNPDL-HNNQISIMLGQQW
>gi|259482427|tpe|CBF76901.1|/121-159 TPA: MAT2 proteinMating type HMG-box protein ; [Source:UniProtKB/TrEMBL;Acc:Q7Z8M2] [Aspergillus nidulans FGSC A4]
IPRPPNAFILYRQHHYPKVKEARPDL-SNNEISVIIGKKW
>gi|32966267|gb|AAP92161.1|/121-159 mating type HMG-box protein [Emericella nidulans]
IPRPPNAFILYRQHHYPKVKEARPDL-SNNEISVIIGKKW
>gi|166838006|gb|ABY91224.1|/121-159 MAT2 protein [Emericella nidulans]
IPRPPNAFILYRQHHYPKVKEARPDL-SNNEISVIIGKKW
>gi|190335076|gb|ACE74241.1|/126-164 mating-type HMG-box protein [Petromyces alliaceus]
VPRPPNAFILYRQHHHPRIKEAYPDF-TNNEISIMLGKQW
>gi|169260098|gb|ACA51906.1|/126-164 mating-type HMG-box protein MAT1-2 [Aspergillus parasiticus]
VPRPPNAFILYRQHHHPRIKEAYPDF-TNNEISIILGKQW
>gi|169260095|gb|ACA51904.1|/125-163 mating-type HMG-box protein MAT1-2 [Aspergillus flavus]
VPRPPNAFILYRQHHHPRIKEAYPDF-TNNEISIILGKQW
>gi|146323275|ref|XP_754989.2|/126-164 mating type protein MAT1-2-1 [Aspergillus fumigatus Af293]
VPRPPNAFILYRQHHHPKIKEAYPDY-SNNDISVMLGKQW
>gi|129558371|gb|EAL92951.2|/126-164 mating type protein MAT1-2-1 [Aspergillus fumigatus Af293]
VPRPPNAFILYRQHHHPKIKEAYPDY-SNNDISVMLGKQW
>gi|119412118|gb|EAW22060.1|/126-164 mating-type protein MAT1-2 [Neosartorya fischeri NRRL 181]
VPRPPNAFILYRQRHHPKIKEEYPDF-SNNDISIMLGKQW
>gi|138236672|gb|ABO72590.1|/166-202 mat2 [Neosartorya fischeri]
VPRPPNAFILYRQRHHPKIKEEYPDF-SNNDI--MLGKQW
>gi|124441678|gb|ABN11478.1|/124-162 mating type transcriptional activator [Ascosphaera apis]
IPRPPNAFILYRQRYHPVVKAEHPEF-HNNQISILLGKQW
>gi|242266583|gb|ACS91145.1|/131-169 HMG [Microsporum gypseum]
VPRPPNAFILYRQHHHPVIKAAHPEY-HNNDISILLGKKW
>gi|242266567|gb|ACS91132.1|/131-169 HMG [Microsporum gypseum]
VPRPPNAFILYRQHHHPVIKAAHPEY-HNNDISILLGKKW
>gi|240106241|gb|EER24434.1|/128-166 mating type HMG-box protein, putative [Coccidioides posadasii C735 delta SOWgp]
VPRPPNAFILYRQHHHPLIKAAHPEY-HNNDISILLGKKW
>gi|141447764|gb|ABO87599.1|/128-166 HMG domain protein [Coccidioides posadasii]
VPRPPNAFILYRQHHHPLIKAAHPEY-HNNDISILLGKKW
>gi|141447757|gb|ABO87598.1|/128-166 HMG domain protein [Coccidioides posadasii]
VPRPPNAFILYRQHHHPLIKAAHPEY-HNNDISILLGKKW
>gi|119192058|ref|XP_001246635.1|/128-166 hypothetical protein CIMG_00406 [Coccidioides immitis RS]
VPRPPNAFILYRQHHHPLIKAAHPEY-HNNDISILLGKKW
>gi|256860928|gb|ACV32366.1|/122-160 HMG domain protein MAT1-2 [Paracoccidioides brasiliensis]
IPRPSNAFILYRRHHHPLVKASNPDF-HNNDISILLGKRW
>gi|226294619|gb|EEH50039.1|/126-164 mating locus 1-2-1 [Paracoccidioides brasiliensis Pb18]
IPRPSNAFILYRRHHHPLVKASNPDF-HNNDISILLGKRW
>gi|141447733|gb|ABO87595.1|/127-165 HMG domain protein [Ajellomyces capsulatus]
IPRPPNAFILYRQHHHPLVKATHPDF-HNNEISVLLGKKW
>gi|126723908|gb|ABO26867.1|/200-238 mating locus 1-2-1 [Ajellomyces capsulatus]
IPRPPNAFILYRRHHHPLVKATHPDF-HNNEISVLLGKKW
