# Supplementary material for: Tracing the Origin of the Fungal α1 Domain Places Its Ancestor in the HMG-Box Superfamily: Implication for Fungal Mating-Type Evolution
Source: PLoS One. 2010 Dec 8;5(12):e15199. doi: 10.1371/journal.pone.0015199 (PMC2999568; doi:10.1371/journal.pone.0015199)
Supplement: Dataset S3 — SOX_HMG sequences used for HMG core region determination. (XLS) [file pone.0015199.s009.xls]

## Sheet: Dataset_3
>gi|269979599|gb|ACZ56249.1|/201-239 Tcf HMG-box transcription factor [Hydractinia echinata]
VKKPLNAFMLFMKEQRPKIAAEFT-LKESAAINQILGKRW
>gi|32328352|gb|AAO23663.1|/250-288 T cell-specific transcription factor 1, isoform C [Xenopus laevis]
IKKPLNAFMLYMKEMRANVIAECT-LKESAAINQILGGRW
>gi|47419938|ref|NP_998813.1|/154-192 transcription factor 7 (T-cell specific, HMG-box) isoform 2 [Homo sapiens]
IKKPLNAFMLYMKEMRAKVIAECT-LKESAAINQILGRRW
>gi|42518078|ref|NP_963963.1|/154-192 transcription factor 7 (T-cell specific, HMG-box) isoform 2 [Homo sapiens]
IKKPLNAFMLYMKEMRAKVIAECT-LKESAAINQILGRRW
>gi|42518080|ref|NP_003193.2|/269-307 transcription factor 7 (T-cell specific, HMG-box) isoform 1 [Homo sapiens]
IKKPLNAFMLYMKEMRAKVIAECT-LKESAAINQILGRRW
>gi|42518074|ref|NP_963964.1|/154-192 transcription factor 7 (T-cell specific, HMG-box) isoform 3 [Homo sapiens]
IKKPLNAFMLYMKEMRAKVIAECT-LKESAAINQILGRRW
>gi|198442851|ref|NP_001128324.1|/154-192 transcription factor 7 (T-cell specific, HMG-box) 6 [Homo sapiens]
IKKPLNAFMLYMKEMRAKVIAECT-LKESAAINQILGRRW
>gi|198442849|ref|NP_001128323.1|/154-192 transcription factor 7 (T-cell specific, HMG-box) 5 [Homo sapiens]
IKKPLNAFMLYMKEMRAKVIAECT-LKESAAINQILGRRW
>gi|42714657|ref|NP_963965.1|/154-192 transcription factor 7 (T-cell specific, HMG-box) isoform 4 [Homo sapiens]
IKKPLNAFMLYMKEMRAKVIAECT-LKESAAINQILGRRW
>gi|32328350|gb|AAO23662.1|/250-288 T cell-specific transcription factor 1, isoform C [Xenopus (Silurana) tropicalis]
IKKPLNAFMLYMKEMRAKVIAECT-LKESAAINQILGRRW
>gi|29337228|sp|Q00417.2|TCF7_MOUSE/304-342 RecName: Full=Transcription factor 7; AltName: Full=T-cell-specific transcription factor 1; Short=T-cell factor 1; Short=TCF-1
IKKPLNAFMLYMKEMRAKVIAECT-LKESAAINQILGRRW
>gi|82132472|sp|Q800Q5.1|T7L1B_DANRE/326-364 RecName: Full=Transcription factor 7-like 1-B; AltName: Full=HMG box transcription factor 3-B; Short=TCF-3-B
IKKPLNAFMLYMKEMRAKVVAECT-LKENAAINQILGRRW
>gi|170058113|ref|XP_001864781.1|/314-352 pangolin [Culex quinquefasciatus]
VKKPLNAFMLYMKEMRAKVVAECT-LKESAAINQILGRKW
>gi|119703758|ref|NP_001073290.1|/357-395 transcription factor 3 isoform 1 [Mus musculus]
VKKPLNAFMLYMKEMRAKVVAECT-LKESAAINQILGRKW
>gi|87044903|ref|NP_033358.2|/343-381 transcription factor 3 isoform 2 [Mus musculus]
VKKPLNAFMLYMKEMRAKVVAECT-LKESAAINQILGRKW
>gi|29337157|sp|Q9Z1J1.2|TF7L1_MOUSE/342-380 RecName: Full=Transcription factor 7-like 1; AltName: Full=HMG box transcription factor 3; Short=TCF-3; Short=mTCF-3
VKKPLNAFMLYMKEMRAKVVAECT-LKESAAINQILGRKW
>gi|281342269|gb|EFB17853.1|/199-237 hypothetical protein PANDA_011938 [Ailuropoda melanoleuca]
VKKPLNAFMLYMKEMRAKVVAECT-LKESAAINQILGRKW
>gi|29337134|sp|Q9HCS4.1|TF7L1_HUMAN/346-384 RecName: Full=Transcription factor 7-like 1; AltName: Full=HMG box transcription factor 3; Short=TCF-3
VKKPLNAFMLYMKEMRAKVVAECT-LKESAAINQILGRKW
>gi|62988707|gb|AAY24094.1|/199-237 unknown [Homo sapiens]
VKKPLNAFMLYMKEMRAKVVAECT-LKESAAINQILGRKW
>gi|170056909|ref|XP_001864244.1|/155-193 t-cell specific transcription factor, tcf [Culex quinquefasciatus]
IKKPLNAFMLYMKEMRAKVVAECT-LKESAAINQILGRKW
>gi|170039423|ref|XP_001847534.1|/329-367 t-cell specific transcription factor, tcf [Culex quinquefasciatus]
IKKPLNAFMLYMKEMRAKVVAECT-LKESAAINQILGRKW
>gi|8928168|sp|Q9QXN1.1|LEF1_RAT/297-335 RecName: Full=Lymphoid enhancer-binding factor 1; Short=LEF-1
IKKPLNAFMLYMKEMRANVVAECT-LKESAAINQILGRRW
>gi|126153|sp|P27782.1|LEF1_MOUSE/297-335 RecName: Full=Lymphoid enhancer-binding factor 1; Short=LEF-1
IKKPLNAFMLYMKEMRANVVAECT-LKESAAINQILGRRW
>gi|27735019|ref|NP_034833.2|/297-335 lymphoid enhancer binding factor 1 [Mus musculus]
IKKPLNAFMLYMKEMRANVVAECT-LKESAAINQILGRRW
>gi|73909089|gb|AAH40559.1|/271-309 LEF1 protein [Homo sapiens]
IKKPLNAFMLYMKEMRANVVAECT-LKESAAINQILGRRW
>gi|281341155|gb|EFB16739.1|/299-337 hypothetical protein PANDA_005134 [Ailuropoda melanoleuca]
IKKPLNAFMLYMKEMRANVVAECT-LKESAAINQILGRRW
>gi|8928194|sp|Q9UJU2.1|LEF1_HUMAN/299-337 RecName: Full=Lymphoid enhancer-binding factor 1; Short=LEF-1; AltName: Full=T cell-specific transcription factor 1-alpha; Short=TCF1-alpha
IKKPLNAFMLYMKEMRANVVAECT-LKESAAINQILGRRW
>gi|270004392|gb|EFA00840.1|/221-259 hypothetical protein TcasGA2_TC003728 [Tribolium castaneum]
IKKPLNAFMLYMKEMRAKVVAECT-LKESAAINQILGRRW
>gi|172045736|sp|Q8IMA8.2|PANG2_DROME/714-752 RecName: Full=Protein pangolin, isoform J; AltName: Full=dTCF
IKKPLNAFMLYMKEMRAKVVAECT-LKESAAINQILGRRW
>gi|161076317|ref|NP_726528.2|/714-752 pangolin, isoform J [Drosophila melanogaster]
IKKPLNAFMLYMKEMRAKVVAECT-LKESAAINQILGRRW
>gi|157400020|gb|AAN06549.2|/714-752 pangolin, isoform J [Drosophila melanogaster]
IKKPLNAFMLYMKEMRAKVVAECT-LKESAAINQILGRRW
>gi|85724736|ref|NP_001033798.1|/273-311 pangolin, isoform I [Drosophila melanogaster]
IKKPLNAFMLYMKEMRAKVVAECT-LKESAAINQILGRRW
>gi|84795111|gb|ABC65830.1|/273-311 pangolin, isoform I [Drosophila melanogaster]
IKKPLNAFMLYMKEMRAKVVAECT-LKESAAINQILGRRW
>gi|62473076|ref|NP_001014685.1|/273-311 pangolin, isoform H [Drosophila melanogaster]
IKKPLNAFMLYMKEMRAKVVAECT-LKESAAINQILGRRW
>gi|61677940|gb|AAX52517.1|/273-311 pangolin, isoform H [Drosophila melanogaster]
IKKPLNAFMLYMKEMRAKVVAECT-LKESAAINQILGRRW
>gi|28558732|ref|NP_524619.3|/273-311 pangolin, isoform B [Drosophila melanogaster]
IKKPLNAFMLYMKEMRAKVVAECT-LKESAAINQILGRRW
>gi|24638517|ref|NP_726527.1|/273-311 pangolin, isoform G [Drosophila melanogaster]
IKKPLNAFMLYMKEMRAKVVAECT-LKESAAINQILGRRW
>gi|24638515|ref|NP_726526.1|/273-311 pangolin, isoform F [Drosophila melanogaster]
IKKPLNAFMLYMKEMRAKVVAECT-LKESAAINQILGRRW
>gi|24638513|ref|NP_726525.1|/273-311 pangolin, isoform E [Drosophila melanogaster]
IKKPLNAFMLYMKEMRAKVVAECT-LKESAAINQILGRRW
>gi|24638511|ref|NP_726524.1|/273-311 pangolin, isoform D [Drosophila melanogaster]
IKKPLNAFMLYMKEMRAKVVAECT-LKESAAINQILGRRW
>gi|24638509|ref|NP_726523.1|/273-311 pangolin, isoform C [Drosophila melanogaster]
IKKPLNAFMLYMKEMRAKVVAECT-LKESAAINQILGRRW
>gi|24638507|ref|NP_726522.1|/273-311 pangolin, isoform A [Drosophila melanogaster]
IKKPLNAFMLYMKEMRAKVVAECT-LKESAAINQILGRRW
>gi|4033457|sp|P91943.1|PANG1_DROME/273-311 RecName: Full=Protein pangolin, isoforms A/H/I; AltName: Full=dTCF
IKKPLNAFMLYMKEMRAKVVAECT-LKESAAINQILGRRW
>gi|28380227|gb|AAN06544.2|/273-311 pangolin, isoform B [Drosophila melanogaster]
IKKPLNAFMLYMKEMRAKVVAECT-LKESAAINQILGRRW
>gi|22759430|gb|AAN06548.1|/273-311 pangolin, isoform G [Drosophila melanogaster]
IKKPLNAFMLYMKEMRAKVVAECT-LKESAAINQILGRRW
>gi|22759429|gb|AAN06547.1|/273-311 pangolin, isoform F [Drosophila melanogaster]
IKKPLNAFMLYMKEMRAKVVAECT-LKESAAINQILGRRW
>gi|22759428|gb|AAN06546.1|/273-311 pangolin, isoform E [Drosophila melanogaster]
IKKPLNAFMLYMKEMRAKVVAECT-LKESAAINQILGRRW
>gi|22759427|gb|AAN06545.1|/273-311 pangolin, isoform D [Drosophila melanogaster]
IKKPLNAFMLYMKEMRAKVVAECT-LKESAAINQILGRRW
>gi|22759426|gb|AAF59370.2|/273-311 pangolin, isoform C [Drosophila melanogaster]
IKKPLNAFMLYMKEMRAKVVAECT-LKESAAINQILGRRW
>gi|22759425|gb|AAF59371.2|/273-311 pangolin, isoform A [Drosophila melanogaster]
IKKPLNAFMLYMKEMRAKVVAECT-LKESAAINQILGRRW
>gi|226371764|ref|NP_001139746.1|/350-388 transcription factor 7-like 2 isoform 1 [Homo sapiens]
IKKPLNAFMLYMKEMRAKVVAECT-LKESAAINQILGRRW
>gi|281347744|gb|EFB23328.1|/370-408 hypothetical protein PANDA_001414 [Ailuropoda melanoleuca]
IKKPLNAFMLYMKEMRAKVVAECT-LKESAAINQILGRRW
>gi|29337146|sp|Q9NQB0.2|TF7L2_HUMAN/350-388 RecName: Full=Transcription factor 7-like 2; AltName: Full=HMG box transcription factor 4; AltName: Full=T-cell-specific transcription factor 4; Short=TCF-4; Short=hTCF-4
IKKPLNAFMLYMKEMRAKVVAECT-LKESAAINQILGRRW
>gi|226371625|ref|NP_001139757.1|/327-365 transcription factor 7-like 2 isoform 5 [Homo sapiens]
IKKPLNAFMLYMKEMRAKVVAECT-LKESAAINQILGRRW
>gi|170014696|ref|NP_110383.2|/327-365 transcription factor 7-like 2 isoform 2 [Homo sapiens]
IKKPLNAFMLYMKEMRAKVVAECT-LKESAAINQILGRRW
>gi|218931192|ref|NP_001136394.1|/327-365 transcription factor 7-like 2 isoform 6 [Mus musculus]
IKKPLNAFMLYMKEMRAKVVAECT-LKESAAINQILGRRW
>gi|218931198|ref|NP_001136396.1|/167-205 transcription factor 7-like 2 isoform 8 [Mus musculus]
IKKPLNAFMLYMKEMRAKVVAECT-LKESAAINQILGRRW
>gi|29337108|sp|Q924A0.2|TF7L2_MOUSE/327-365 RecName: Full=Transcription factor 7-like 2; AltName: Full=HMG box transcription factor 4; AltName: Full=T-cell-specific transcription factor 4; Short=TCF-4; Short=mTCF-4
IKKPLNAFMLYMKEMRAKVVAECT-LKESAAINQILGRRW
>gi|218931184|ref|NP_001136391.1|/327-365 transcription factor 7-like 2 isoform 2 [Mus musculus]
IKKPLNAFMLYMKEMRAKVVAECT-LKESAAINQILGRRW
>gi|218931182|ref|NP_001136390.1|/327-365 transcription factor 7-like 2 isoform 1 [Mus musculus]
IKKPLNAFMLYMKEMRAKVVAECT-LKESAAINQILGRRW
>gi|218931186|ref|NP_001136392.1|/351-389 transcription factor 7-like 2 isoform 4 [Mus musculus]
IKKPLNAFMLYMKEMRAKVVAECT-LKESAAINQILGRRW
>gi|226371623|ref|NP_001139756.1|/323-361 transcription factor 7-like 2 isoform 4 [Homo sapiens]
IKKPLNAFMLYMKEMRAKVVAECT-LKESAAINQILGRRW
>gi|226371627|ref|NP_001139758.1|/327-365 transcription factor 7-like 2 isoform 6 [Homo sapiens]
IKKPLNAFMLYMKEMRAKVVAECT-LKESAAINQILGRRW
>gi|226371620|ref|NP_001139755.1|/374-412 transcription factor 7-like 2 isoform 3 [Homo sapiens]
IKKPLNAFMLYMKEMRAKVVAECT-LKESAAINQILGRRW
>gi|31543849|ref|NP_033359.2|/327-365 transcription factor 7-like 2 isoform 3 [Mus musculus]
IKKPLNAFMLYMKEMRAKVVAECT-LKESAAINQILGRRW
>gi|218931196|ref|NP_001136395.1|/327-365 transcription factor 7-like 2 isoform 7 [Mus musculus]
IKKPLNAFMLYMKEMRAKVVAECT-LKESAAINQILGRRW
>gi|218931190|ref|NP_001136393.1|/332-370 transcription factor 7-like 2 isoform 5 [Mus musculus]
IKKPLNAFMLYMKEMRAKVVAECT-LKESAAINQILGRRW
>gi|82225333|sp|Q9YHE8.1|T7L1A_DANRE/329-367 RecName: Full=Transcription factor 7-like 1-A; AltName: Full=HMG box transcription factor 3-A; Short=TCF-3-A; Short=TCF-3; Short=zTcf-3; AltName: Full=Protein headless
IKKPLNAFMLYMKEMRAKVVAECT-LKESAAINQILGRRW
>gi|31419744|gb|AAH53135.1|/329-367 Transcription factor 7-like 1a (T-cell specific, HMG-box) [Danio rerio]
IKKPLNAFMLYMKEMRAKVVAECT-LKESAAINQILGRRW
>gi|49257762|gb|AAH74638.1|/324-362 transcription factor 7-like 1 (T-cell specific, HMG-box) [Xenopus (Silurana) tropicalis]
IKKPLNAFMLYMKEMRAKVVAECT-LKESAAINQILGRRW
>gi|82183781|sp|Q6GL68.1|TF7L1_XENTR/324-362 RecName: Full=Transcription factor 7-like 1; AltName: Full=HMG box transcription factor 3; Short=TCF-3
IKKPLNAFMLYMKEMRAKVVAECT-LKESAAINQILGRRW
>gi|82123819|sp|P70062.1|T7L1A_XENLA/324-362 RecName: Full=Transcription factor 7-like 1-A; AltName: Full=HMG box transcription factor 3-A; Short=TCF-3-A; Short=xTcf-3
IKKPLNAFMLYMKEMRAKVVAECT-LKESAAINQILGRRW
>gi|47117225|sp|Q8CGW4.1|SOX30_MOUSE/366-404 RecName: Full=Transcription factor SOX-30
VKRPMNAFMVWARIHRPALAKANP-AANNAEISVQLGLEW
>gi|20532269|sp|O94993.1|SOX30_HUMAN/337-375 RecName: Full=Transcription factor SOX-30
VKRPMNAFMVWARIHRPALAKANP-AANNAEISVQLGLEW
>gi|30581117|ref|NP_848511.1|/337-375 SRY (sex determining region Y)-box 30 isoform a [Homo sapiens]
VKRPMNAFMVWARIHRPALAKANP-AANNAEISVQLGLEW
>gi|5902112|ref|NP_008948.1|/337-375 SRY (sex determining region Y)-box 30 isoform b [Homo sapiens]
VKRPMNAFMVWARIHRPALAKANP-AANNAEISVQLGLEW
>gi|165971147|gb|AAI58385.1|/22-60 LOC100145022 protein [Xenopus (Silurana) tropicalis]
VKRPMNAFMVWSSGERKRMSARHP-KMHNSEISRRLGEIW
>gi|62471479|gb|AAH93551.1|/18-56 Sox-D protein [Xenopus laevis]
VKRPMNAFMVWSSGERKRMSALHP-KMHNSEISRRLGEIW
>gi|24651564|ref|NP_651839.1|/77-115 Sox100B [Drosophila melanogaster]
IKRPMNAFMVWAQAARRVMSKQYP-HLQNSELSKSLGKLW
>gi|23172744|gb|AAF57112.2|/77-115 Sox100B [Drosophila melanogaster]
IKRPMNAFMVWAQAARRVMSKQYP-HLQNSELSKSLGKLW
>gi|59896658|gb|AAX11697.1|/97-135 Sox9 [Paracentrotus lividus]
IKRPMNAFMVWAQAARKKLGHQYP-QLHNAELSKTLGKLW
>gi|33415938|gb|AAQ18506.1|/91-129 transcription factor Sox8b [Takifugu rubripes]
VKRPMNAFMVWAQAARKKLADQYP-HLHNAELSKTLGKLW
>gi|159024075|gb|ABW87298.1|/102-140 transcription factor Sox10 [Cynoglossus semilaevis]
VKRPMNAFMVWAQAARRKLADQHP-HLHNAELSKTLGKLW
>gi|33415946|gb|AAQ18510.1|/106-144 transcription factor Sox10b [Takifugu rubripes]
VKRPMNAFMVWAQAARRKLADQHP-HLHNAELSKTLGKLW
>gi|134025636|gb|AAI36048.1|/90-128 sox10 protein [Xenopus (Silurana) tropicalis]
VKRPMNAFMVWAQAARRKLADQYP-HLHNAELSKTLGKLW
>gi|33324663|gb|AAO13216.1|/98-136 HMG transcription factor [Xenopus laevis]
VKRPMNAFMVWAQAARRKLADQYP-HLHNAELSKTLGKLW
>gi|11135387|sp|Q9W757.2|SOX10_CHICK/98-136 RecName: Full=Transcription factor SOX-10; Short=cSOX10
VKRPMNAFMVWAQAARRKLADQYP-HLHNAELSKTLGKLW
>gi|226423937|ref|NP_035567.1|/104-142 SRY-box containing gene 10 [Mus musculus]
VKRPMNAFMVWAQAARRKLADQYP-HLHNAELSKTLGKLW
>gi|6175076|sp|Q04888.2|SOX10_MOUSE/104-142 RecName: Full=Transcription factor SOX-10; AltName: Full=Protein SOX-21; AltName: Full=Transcription factor SOX-M
VKRPMNAFMVWAQAARRKLADQYP-HLHNAELSKTLGKLW
>gi|6094380|sp|O55170.1|SOX10_RAT/104-142 RecName: Full=Transcription factor SOX-10
VKRPMNAFMVWAQAARRKLADQYP-HLHNAELSKTLGKLW
>gi|281351146|gb|EFB26730.1|/75-113 hypothetical protein PANDA_002505 [Ailuropoda melanoleuca]
VKRPMNAFMVWAQAARRKLADQYP-HLHNAELSKTLGKLW
>gi|5902104|ref|NP_008872.1|/104-142 SRY (sex determining region Y)-box 10 [Homo sapiens]
VKRPMNAFMVWAQAARRKLADQYP-HLHNAELSKTLGKLW
>gi|6175075|sp|P56693.1|SOX10_HUMAN/104-142 RecName: Full=Transcription factor SOX-10
VKRPMNAFMVWAQAARRKLADQYP-HLHNAELSKTLGKLW
>gi|33415944|gb|AAQ18509.1|/109-147 transcription factor Sox10a [Takifugu rubripes]
VKRPMNAFMVWAQAARRKLADQYP-HLHNAELSKTLGKLW
>gi|270268863|gb|ACZ65967.1|/91-129 Sox8b [Misgurnus anguillicaudatus]
VKRPMNAFMVWAQAARRKLADQYP-HLHNAELSKTLGKLW
>gi|270268861|gb|ACZ65966.1|/88-126 Sox8a [Misgurnus anguillicaudatus]
VKRPMNAFMVWAQAARRKLADQYP-HLHNAELSKTLGKLW
>gi|82582249|sp|Q6IZ48.2|SOX8_TETNG/100-138 RecName: Full=Transcription factor Sox-8
VKRPMNAFMVWAQAARRKLADQYP-HLHNAELSKTLGKLW
>gi|33415936|gb|AAQ18505.1|/100-138 transcription factor Sox8a [Takifugu rubripes]
VKRPMNAFMVWAQAARRKLADQYP-HLHNAELSKTLGKLW
>gi|10720295|sp|P57074.1|SOX8_CHICK/109-147 RecName: Full=Transcription factor SOX-8
VKRPMNAFMVWAQAARRKLADQYP-HLHNAELSKTLGKLW
>gi|33563276|ref|NP_035577.1|/99-137 SRY-box containing gene 8 [Mus musculus]
VKRPMNAFMVWAQAARRKLADQYP-HLHNAELSKTLGKLW
>gi|10720403|sp|Q04886.2|SOX8_MOUSE/99-137 RecName: Full=Transcription factor SOX-8
VKRPMNAFMVWAQAARRKLADQYP-HLHNAELSKTLGKLW
>gi|10720294|sp|P57073.1|SOX8_HUMAN/102-140 RecName: Full=Transcription factor SOX-8
VKRPMNAFMVWAQAARRKLADQYP-HLHNAELSKTLGKLW
>gi|71534095|gb|AAH99993.1|/86-124 SRY-box containing gene 8 [Danio rerio]
VKRPMNAFMVWAQAARRKLADQYP-HLHNAELSKTLGKLW
>gi|62184095|gb|AAX73357.1|/86-124 Sox8 [Danio rerio]
VKRPMNAFMVWAQAARRKLADQYP-HLHNAELSKTLGKLW
>gi|84380305|gb|ABC58685.1|/129-167 HMG box protein SoxE3 [Petromyzon marinus]
VKRPMNAFMVWAQAARRKLADQYP-HLHNAELSKTLGKLW
>gi|2506521|sp|P48434.2|SOX9_CHICK/106-144 RecName: Full=Transcription factor SOX-9
VKRPMNAFMVWAQAARRKLADQYP-HLHNAELSKTLGKLW
>gi|33285963|gb|AAP69840.1|/105-143 SOX9 [Canis lupus familiaris]
VKRPMNAFMVWAQAARRKLADQYP-HLHNAELSKTLGKLW
>gi|165932321|ref|NP_035578.3|/105-143 SRY-box containing gene 9 [Mus musculus]
VKRPMNAFMVWAQAARRKLADQYP-HLHNAELSKTLGKLW
>gi|47117886|sp|Q04887.2|SOX9_MOUSE/105-143 RecName: Full=Transcription factor SOX-9
VKRPMNAFMVWAQAARRKLADQYP-HLHNAELSKTLGKLW
>gi|4557853|ref|NP_000337.1|/105-143 transcription factor SOX9 [Homo sapiens]
VKRPMNAFMVWAQAARRKLADQYP-HLHNAELSKTLGKLW
>gi|48428586|sp|P61754.1|SOX9_PONPY/105-143 RecName: Full=Transcription factor SOX-9
VKRPMNAFMVWAQAARRKLADQYP-HLHNAELSKTLGKLW
>gi|48428585|sp|P61753.1|SOX9_MACMU/105-143 RecName: Full=Transcription factor SOX-9
VKRPMNAFMVWAQAARRKLADQYP-HLHNAELSKTLGKLW
>gi|1351096|sp|P48436.1|SOX9_HUMAN/105-143 RecName: Full=Transcription factor SOX-9
VKRPMNAFMVWAQAARRKLADQYP-HLHNAELSKTLGKLW
>gi|30583965|gb|AAP36231.1|/105-143 Homo sapiens SRY (sex determining region Y)-box 9 (campomelic dysplasia, autosomal sex-reversal) [synthetic construct]
VKRPMNAFMVWAQAARRKLADQYP-HLHNAELSKTLGKLW
>gi|30582589|gb|AAP35521.1|/105-143 SRY (sex determining region Y)-box 9 (campomelic dysplasia, autosomal sex-reversal) [Homo sapiens]
VKRPMNAFMVWAQAARRKLADQYP-HLHNAELSKTLGKLW
>gi|62082628|gb|AAX62151.1|/104-142 Sry-box containing protein 9b [Oryzias latipes]
VKRPMNAFMVWAQAARRKLADQYP-HLHNAELSKTLGKLW
>gi|33415940|gb|AAQ18507.1|/104-142 transcription factor Sox9a [Takifugu rubripes]
VKRPMNAFMVWAQAARRKLADQYP-HLHNAELSKTLGKLW
>gi|62082630|gb|AAX62152.1|/108-146 Sry-box containing protein 9a [Oryzias latipes]
VKRPMNAFMVWAQAARRKLADQYP-HLHNAELSKTLGKLW
>gi|61808324|gb|AAX56088.1|/98-136 HMG-box transcription factor Sox9b [Cyprinus carpio]
VKRPMNAFMVWAQAARRKLADQYP-HLHNAELSKTLGKLW
>gi|33415942|gb|AAQ18508.1|/104-142 transcription factor Sox9b [Takifugu rubripes]
VKRPMNAFMVWAQAARRKLADQYP-HLHNAELSKTLGKLW
>gi|269994370|dbj|BAI50349.1|/20-58 SRY-box 9 [Leiolepis reevesii rubritaeniata]
VKRPMNAFMVWAQAARRKLADQYP-HLHNAELSKTLGKLW
>gi|62205311|gb|AAH93134.1|/107-145 Sox9a protein [Danio rerio]
VKRPMNAFMVWAQAARRKLADQYP-HLHNAELSKTLGKLW
>gi|38503365|sp|Q9BG89.1|SOX9_PANTR/105-143 RecName: Full=Transcription factor SOX-9
VKRPMNAFMVWAQAARRKLGDQYP-HLHNAELSKTLGKLW
>gi|74315431|gb|ABA02366.1|/73-111 sox family protein F1 [Nematostella vectensis]
IKRPMNAFMVWAQVERRRLADANP-ELHNAELSKMLGLTW
>gi|24653574|ref|NP_523739.2|/215-253 Sox box protein 15 [Drosophila melanogaster]
IRRPMNAFMVWAKIERKKLADENP-DLHNADLSKMLGKKW
>gi|13124823|sp|P40657.2|SOX15_DROME/215-253 RecName: Full=Putative transcription factor SOX-15; AltName: Full=Sox50E
IRRPMNAFMVWAKIERKKLADENP-DLHNADLSKMLGKKW
>gi|10727557|gb|AAF58279.2|/215-253 Sox box protein 15 [Drosophila melanogaster]
IRRPMNAFMVWAKIERKKLADENP-DLHNADLSKMLGKKW
>gi|33415950|gb|AAQ18512.1|/91-129 transcription factor Sox18 [Takifugu rubripes]
IRRPMNAFMVWAKDERKRLALQNP-DLHNAVLSKMLGQSW
>gi|189441627|gb|AAI67402.1|/68-106 sox18 protein [Xenopus (Silurana) tropicalis]
IRRPMNAFMVWAKDERKRLAQQNP-DLHNAVLSKMLGQSW
>gi|23831447|sp|P43680.3|SOX18_MOUSE/79-117 RecName: Full=Transcription factor SOX-18
IRRPMNAFMVWAKDERKRLAQQNP-DLHNAVLSKMLGKAW
>gi|12644232|sp|P35713.2|SOX18_HUMAN/85-123 RecName: Full=Transcription factor SOX-18
IRRPMNAFMVWAKDERKRLAQQNP-DLHNAVLSKMLGKAW
>gi|2495259|sp|Q61473.1|SOX17_MOUSE/68-106 RecName: Full=Transcription factor SOX-17
IRRPMNAFMVWAKDERKRLAQQNP-DLHNAELSKMLGKSW
>gi|6755604|ref|NP_035571.1|/68-106 SRY-box 17 [Mus musculus]
IRRPMNAFMVWAKDERKRLAQQNP-DLHNAELSKMLGKSW
>gi|23822216|sp|Q9H6I2.1|SOX17_HUMAN/68-106 RecName: Full=Transcription factor SOX-17
IRRPMNAFMVWAKDERKRLAQQNP-DLHNAELSKMLGKSW
>gi|11967991|ref|NP_071899.1|/68-106 SRY-box 17 [Homo sapiens]
IRRPMNAFMVWAKDERKRLAQQNP-DLHNAELSKMLGKSW
>gi|33415948|gb|AAQ18511.1|/65-103 transcription factor Sox17 [Takifugu rubripes]
IRRPMNAFMVWAKDERKRLAQQNP-DLHNAELSKMLGKSW
>gi|49257720|gb|AAH74527.1|/61-99 SRY (sex determining region Y)-box 17 alpha [Xenopus (Silurana) tropicalis]
IRRPMNAFMVWAKDERKRLAQQNP-DLHNAELSKMLGKSW
>gi|82177300|sp|Q8AWH3.1|SX17A_XENTR/61-99 RecName: Full=Transcription factor Sox-17-alpha; Short=Sox17alpha; Short=tSox17alpha
IRRPMNAFMVWAKDERKRLAQQNP-DLHNAELSKMLGKSW
>gi|45361701|ref|NP_989425.1|/61-99 SRY (sex determining region Y)-box 17 alpha [Xenopus (Silurana) tropicalis]
IRRPMNAFMVWAKDERKRLAQQNP-DLHNAELSKMLGKSW
>gi|257096800|sp|Q6F2F0.2|S17B3_XENTR/58-96 RecName: Full=Transcription factor Sox-17-beta.3; AltName: Full=SRY (sex determining region Y)-box 17-beta.3
IRRPMNAFMVWAKDERKRLAQQNP-DLHNAELSKMLGKSW
>gi|45360971|ref|NP_988849.1|/58-96 SRY (sex determining region Y)-box 17 beta, gene 1 [Xenopus (Silurana) tropicalis]
IRRPMNAFMVWAKDERKRLAQQNP-DLHNAELSKMLGKSW
>gi|49257718|gb|AAH74512.1|/36-74 sox17b.2 protein [Xenopus (Silurana) tropicalis]
IRRPMNAFMVWAKDERKRLAQQNP-DLHNAELSKMLGKSW
>gi|257096799|sp|Q6GLH8.2|S17B2_XENTR/58-96 RecName: Full=Transcription factor Sox-17-beta.2; AltName: Full=SRY (sex determining region Y)-box 17-beta.2
IRRPMNAFMVWAKDERKRLAQQNP-DLHNAELSKMLGKSW
>gi|213624262|gb|AAI70859.1|/42-80 SRY (sex determining region Y)-box 7 [Xenopus (Silurana) tropicalis]
IRRPMNAFMVWAKDERKRLAVQNP-DLHNAELSKMLGKSW
>gi|62858673|ref|NP_001016326.1|/42-80 SRY (sex determining region Y)-box 7 [Xenopus (Silurana) tropicalis]
IRRPMNAFMVWAKDERKRLAVQNP-DLHNAELSKMLGKSW
>gi|6755612|ref|NP_035576.1|/45-83 SRY-box 7 [Mus musculus]
IRRPMNAFMVWAKDERKRLAVQNP-DLHNAELSKMLGKSW
>gi|20532408|sp|P40646.2|SOX7_MOUSE/45-83 RecName: Full=Transcription factor SOX-7; Short=mSOX7
IRRPMNAFMVWAKDERKRLAVQNP-DLHNAELSKMLGKSW
>gi|281348415|gb|EFB23999.1|/45-83 hypothetical protein PANDA_020314 [Ailuropoda melanoleuca]
IRRPMNAFMVWAKDERKRLAVQNP-DLHNAELSKMLGKSW
>gi|20532272|sp|Q9BT81.1|SOX7_HUMAN/45-83 RecName: Full=Transcription factor SOX-7
IRRPMNAFMVWAKDERKRLAVQNP-DLHNAELSKMLGKSW
>gi|30584881|gb|AAP36695.1|/45-83 Homo sapiens SRY (sex determining region Y)-box 7 [synthetic construct]
IRRPMNAFMVWAKDERKRLAVQNP-DLHNAELSKMLGKSW
>gi|30582225|gb|AAP35339.1|/45-83 SRY (sex determining region Y)-box 7 [Homo sapiens]
IRRPMNAFMVWAKDERKRLAVQNP-DLHNAELSKMLGKSW
>gi|33415934|gb|AAQ18504.1|/43-81 transcription factor Sox7 [Takifugu rubripes]
IRRPMNAFMVWAKDERKRLAVQNP-DLHNAELSKMLGKSW
>gi|74315423|gb|ABA02362.1|/9-47 sox family protein 3 [Nematostella vectensis]
VKRPMNAFMVWSKERRRIKSQECP-RMHNSEISKILGCEW
>gi|60171808|gb|AAX14463.1|/47-85 sex determining region Y [Oryctolagus cuniculus]
VKRPMNAFMVWSQHQRRQVALQNP-KMRNSDISKQLGHQW
>gi|239633865|gb|ACR84128.1|/43-81 sex determining factor Y [Lepus timidus]
VKRPMNAFMVWSQHQRRQVALQNP-KMRNSDISKQLGHQW
>gi|239633863|gb|ACR84127.1|/43-81 sex determining factor Y [Lepus castroviejoi]
VKRPMNAFMVWSQHQRRQVALQNP-KMRNSDISKQLGHQW
>gi|239633855|gb|ACR84123.1|/43-81 sex determining factor Y [Lepus granatensis]
VKRPMNAFMVWSQHQRRQVALQNP-KMRNSDISKQLGHQW
>gi|239633853|gb|ACR84122.1|/43-81 sex determining factor Y [Lepus granatensis]
VKRPMNAFMVWSQHQRRQVALQNP-KMRNSDISKQLGHQW
>gi|239633851|gb|ACR84121.1|/43-81 sex determining factor Y [Lepus granatensis]
VKRPMNAFMVWSQHQRRQVALQNP-KMRNSDISKQLGHQW
>gi|118429233|gb|ABK91721.1|/54-92 SRY [Cervus elaphus yarkandensis]
VKRPMNAFIVWSRERRRKVALENP-EMQNSEISKQLGYEW
>gi|118429229|gb|ABK91719.1|/54-92 SRY [Cervus elaphus hippelaphus]
VKRPMNAFIVWSRERRRKVALENP-EMQNSEISKQLGYEW
>gi|29838382|gb|AAO92435.1|/54-92 sex determining factor [Cervus elaphus montanus]
VKRPMNAFIVWSRERRRKVALENP-EMQNSEISKQLGYEW
>gi|118429227|gb|ABK91718.1|/54-92 SRY [Cervus elaphus hanglu]
VKRPMNAFIVWSRERRRKVALENP-EMQNSEISKQLGYEW
>gi|118429223|gb|ABK91716.1|/54-92 SRY [Cervus elaphus barbarus]
VKRPMNAFIVWSRERRRKVALENP-EMQNSEISKQLGYEW
>gi|118429221|gb|ABK91715.1|/54-92 SRY [Cervus elaphus bactrianus]
VKRPMNAFIVWSRERRRKVALENP-EMQNSEISKQLGYEW
>gi|118429219|gb|ABK91714.1|/54-92 SRY [Cervus elaphus xanthopygus]
VKRPMNAFIVWSRERRRKVALENP-EMQNSEISKQLGYEW
>gi|118429217|gb|ABK91713.1|/54-92 SRY [Cervus elaphus wallichi]
VKRPMNAFIVWSRERRRKVALENP-EMQNSEISKQLGYEW
>gi|118429215|gb|ABK91712.1|/54-92 SRY [Cervus elaphus sibiricus]
VKRPMNAFIVWSRERRRKVALENP-EMQNSEISKQLGYEW
>gi|118429213|gb|ABK91711.1|/54-92 SRY [Cervus elaphus roosevelti]
VKRPMNAFIVWSRERRRKVALENP-EMQNSEISKQLGYEW
>gi|118429211|gb|ABK91710.1|/54-92 SRY [Cervus elaphus nelsoni]
VKRPMNAFIVWSRERRRKVALENP-EMQNSEISKQLGYEW
>gi|118429209|gb|ABK91709.1|/54-92 SRY [Cervus elaphus macneilli]
VKRPMNAFIVWSRERRRKVALENP-EMQNSEISKQLGYEW
>gi|118429207|gb|ABK91708.1|/54-92 SRY [Cervus elaphus kansuensis]
VKRPMNAFIVWSRERRRKVALENP-EMQNSEISKQLGYEW
>gi|118429205|gb|ABK91707.1|/54-92 SRY [Cervus elaphus alashanicus]
VKRPMNAFIVWSRERRRKVALENP-EMQNSEISKQLGYEW
>gi|29838384|gb|AAO92436.1|/54-92 sex determining factor [Cervus elaphus songaricus]
VKRPMNAFIVWSRERRRKVALENP-EMQNSEISKQLGYEW
>gi|118429245|gb|ABK91727.1|/54-92 SRY [Odocoileus virginianus]
VKRPMNAFIVWSRERRRKVALENP-KMQNSEISKQLGYEW
>gi|118429201|gb|ABK91705.1|/54-92 SRY [Alces alces]
VKRPMNAFIVWSRERRRKVALENP-KMQNSEISKQLGYEW
>gi|118429241|gb|ABK91725.1|/54-92 SRY [Capreolus capreolus]
VKRPMNAFIVWSRERRRKVALENP-KMQNSEISKQLGYEW
>gi|118429243|gb|ABK91726.1|/54-92 SRY [Dama dama]
VKRPMNAFIVWSRERRRKVALENP-KMQNSEISKQLGYEW
>gi|118429231|gb|ABK91720.1|/54-92 SRY [Cervus elaphus scoticus]
VKRPMNAFIVWSRERRRKVALENP-KMQNSEISKQLGYEW
>gi|118429225|gb|ABK91717.1|/54-92 SRY [Cervus elaphus elaphus]
VKRPMNAFIVWSRERRRKVALENP-KMQNSEISKQLGYEW
>gi|29838386|gb|AAO92437.1|/54-92 sex determining factor [Elaphurus davidianus]
VKRPMNAFIVWSRERRRKVALENP-KMQNSEISKQLGYEW
>gi|118429237|gb|ABK91723.1|/54-92 truncated SRY [Cervus timorensis]
VKRPMNAFIVWSRERRRKVALENP-KMQNSEISKQLGYEW
>gi|118429235|gb|ABK91722.1|/54-92 truncated SRY [Cervus eldi]
VKRPMNAFIVWSRERRRKVALENP-KMQNSEISKQLGYEW
>gi|118429203|gb|ABK91706.1|/54-92 SRY [Axis axis]
VKRPMNAFIVWSRERRRKVALENP-KMQNSEISKQLGYEW
>gi|118429239|gb|ABK91724.1|/54-92 truncated SRY [Rusa unicolor]
VKRPMNAFIVWSRERRRKVALENP-KMQNSEISKQLGYEW
>gi|254072160|gb|ACT64780.1|/54-92 sex determining factor [Bubalus bubalis]
IKRPMNAFILWSRERRRKLALENP-KMKNSEISKQLGYEW
>gi|254072158|gb|ACT64779.1|/54-92 sex determining factor [Bubalus carabanensis]
IKRPMNAFILWSREGRRKLALENP-KMKNSEISKQLGYEW
>gi|74315421|gb|ABA02361.1|/8-46 sox family protein 2 [Nematostella vectensis]
IKRPMNAYMVWSRKERRRIAEECP-RMLNSEISKRLGLEW
>gi|62473177|ref|NP_001014695.1|/423-461 Sox102F, isoform B [Drosophila melanogaster]
IKRPMNAFMVWAKDERRKILKACP-DMHNSNISKILGARW
>gi|61677941|gb|AAX52518.1|/423-461 Sox102F, isoform B [Drosophila melanogaster]
IKRPMNAFMVWAKDERRKILKACP-DMHNSNISKILGARW
>gi|24638714|ref|NP_726612.1|/385-423 Sox102F, isoform A [Drosophila melanogaster]
IKRPMNAFMVWAKDERRKILKACP-DMHNSNISKILGARW
>gi|7304379|gb|AAF59408.1|/385-423 Sox102F, isoform A [Drosophila melanogaster]
IKRPMNAFMVWAKDERRKILKACP-DMHNSNISKILGARW
>gi|270005369|gb|EFA01817.1|/288-326 hypothetical protein TcasGA2_TC007419 [Tribolium castaneum]
IKRPMNAFMVWAKDERRKILKACP-DMHNSNISKILGARW
>gi|170040733|ref|XP_001848144.1|/754-792 conserved hypothetical protein [Culex quinquefasciatus]
IKRPMNAFMVWAKDERRKILKACP-DMHNSNISKILGARW
>gi|108773434|gb|ABG11743.1|/1-39 SRY-box containing transcription factor 5 [Oreochromis niloticus]
VKRPMNAFMVWAKDERRKILQAFP-DMHNSNISKILGSRW
>gi|33415956|gb|AAQ18515.1|/525-563 transcription factor Sox6b [Takifugu rubripes]
IKRPMNAFMVWAKDERRKILQTFP-DMHNSNISKILGSRW
>gi|33415952|gb|AAQ18513.1|/402-440 transcription factor Sox13 [Takifugu rubripes]
IKRPMNAFMVWAKDERRRILQAFP-DMHNSSISKILGSRW
>gi|33415954|gb|AAQ18514.1|/597-635 transcription factor Sox6a [Takifugu rubripes]
IKRPMNAFMVWAKDERRKILQAFP-DMHNSNISKILGSRW
>gi|70980559|ref|NP_001020730.1|/580-618 SRY (sex determining region Y)-box 6 isoform 2 [Mus musculus]
IKRPMNAFMVWAKDERRKILQAFP-DMHNSNISKILGSRW
>gi|6755610|ref|NP_035575.1|/620-658 SRY (sex determining region Y)-box 6 isoform 1 [Mus musculus]
IKRPMNAFMVWAKDERRKILQAFP-DMHNSNISKILGSRW
>gi|1351094|sp|P40645.2|SOX6_MOUSE/620-658 RecName: Full=Transcription factor SOX-6; AltName: Full=SOX-LZ
IKRPMNAFMVWAKDERRKILQAFP-DMHNSNISKILGSRW
>gi|70980557|ref|NP_001020731.1|/578-616 SRY (sex determining region Y)-box 6 isoform 3 [Mus musculus]
IKRPMNAFMVWAKDERRKILQAFP-DMHNSNISKILGSRW
>gi|281350372|gb|EFB25956.1|/621-659 hypothetical protein PANDA_009287 [Ailuropoda melanoleuca]
IKRPMNAFMVWAKDERRKILQAFP-DMHNSNISKILGSRW
>gi|70909338|ref|NP_059978.1|/597-635 SRY (sex determining region Y)-box 6 isoform 1 [Homo sapiens]
IKRPMNAFMVWAKDERRKILQAFP-DMHNSNISKILGSRW
>gi|224967054|ref|NP_001139291.1|/634-672 SRY (sex determining region Y)-box 6 isoform 4 [Homo sapiens]
IKRPMNAFMVWAKDERRKILQAFP-DMHNSNISKILGSRW
>gi|224967050|ref|NP_001139283.1|/594-632 SRY (sex determining region Y)-box 6 isoform 3 [Homo sapiens]
IKRPMNAFMVWAKDERRKILQAFP-DMHNSNISKILGSRW
>gi|71037389|ref|NP_201583.2|/601-639 SRY (sex determining region Y)-box 6 isoform 2 [Homo sapiens]
IKRPMNAFMVWAKDERRKILQAFP-DMHNSNISKILGSRW
>gi|215274178|sp|P35712.3|SOX6_HUMAN/621-659 RecName: Full=Transcription factor SOX-6
IKRPMNAFMVWAKDERRKILQAFP-DMHNSNISKILGSRW
>gi|71052113|gb|AAH47064.2|/621-659 SOX6 protein [Homo sapiens]
IKRPMNAFMVWAKDERRKILQAFP-DMHNSNISKILGSRW
>gi|170285010|gb|AAI61247.1|/570-608 sox6 protein [Xenopus (Silurana) tropicalis]
IKRPMNAFMVWAKDERRKILQAFP-DMHNSNISKILGSRW
>gi|156152086|gb|ABU54323.1|/480-518 SOX5 longer form [Oryzias latipes]
IKRPMNAFMVWAKDERRKILQAFP-DMHNSNISKILGSRW
>gi|189442026|gb|AAI67694.1|/557-595 sox5 protein [Xenopus (Silurana) tropicalis]
IKRPMNAFMVWAKDERRKILQAFP-DMHNSNISKILGSRW
>gi|30179882|sp|P35710.2|SOX5_MOUSE/556-594 RecName: Full=Transcription factor SOX-5
IKRPMNAFMVWAKDERRKILQAFP-DMHNSNISKILGSRW
>gi|165932306|ref|NP_035574.2|/556-594 SRY (sex determining region Y)-box 5 isoform a [Mus musculus]
IKRPMNAFMVWAKDERRKILQAFP-DMHNSNISKILGSRW
>gi|165932316|ref|NP_001107031.1|/507-545 SRY (sex determining region Y)-box 5 isoform b [Mus musculus]
IKRPMNAFMVWAKDERRKILQAFP-DMHNSNISKILGSRW
>gi|30061558|ref|NP_821078.1|/170-208 SRY (sex determining region Y)-box 5 isoform c [Homo sapiens]
IKRPMNAFMVWAKDERRKILQAFP-DMHNSNISKILGSRW
>gi|281350911|gb|EFB26495.1|/544-582 hypothetical protein PANDA_003294 [Ailuropoda melanoleuca]
IKRPMNAFMVWAKDERRKILQAFP-DMHNSNISKILGSRW
>gi|30179883|sp|P35711.3|SOX5_HUMAN/556-594 RecName: Full=Transcription factor SOX-5
IKRPMNAFMVWAKDERRKILQAFP-DMHNSNISKILGSRW
>gi|23308713|ref|NP_008871.3|/556-594 SRY (sex determining region Y)-box 5 isoform a [Homo sapiens]
IKRPMNAFMVWAKDERRKILQAFP-DMHNSNISKILGSRW
>gi|23308715|ref|NP_694534.1|/543-581 SRY (sex determining region Y)-box 5 isoform b [Homo sapiens]
IKRPMNAFMVWAKDERRKILQAFP-DMHNSNISKILGSRW
>gi|269994422|dbj|BAI50375.1|/148-186 SRY-box 5 [Leiolepis reevesii rubritaeniata]
IKRPMNAFMVWAKDERRKILQAFP-DMHNSNISKILGSRW
>gi|33415958|gb|AAQ18516.1|/554-592 transcription factor Sox5 [Takifugu rubripes]
IKRPMNAFMVWAKDERRKILQAFP-DMHNSNISKILGSRW
>gi|281341471|gb|EFB17055.1|/424-462 hypothetical protein PANDA_006658 [Ailuropoda melanoleuca]
IKRPMNAFMVWAKDERRKILQAFP-DMHNSSISKILGSRW
>gi|12643902|sp|Q9UN79.2|SOX13_HUMAN/406-444 RecName: Full=Transcription factor SOX-13; AltName: Full=Type 1 diabetes autoantigen ICA12; AltName: Full=Islet cell antigen 12
IKRPMNAFMVWAKDERRKILQAFP-DMHNSSISKILGSRW
>gi|77415421|gb|AAI06039.1|/424-462 SRY (sex determining region Y)-box 13 [Homo sapiens]
IKRPMNAFMVWAKDERRKILQAFP-DMHNSSISKILGSRW
>gi|23831479|sp|Q04891.3|SOX13_MOUSE/398-436 RecName: Full=Transcription factor SOX-13; Short=mSox13
IKRPMNAFMVWAKDERRKILQAFP-DMHNSSISKILGSRW
>gi|281353991|gb|EFB29575.1|/20-58 hypothetical protein PANDA_014951 [Ailuropoda melanoleuca]
IKRPMNAFMVWSQHERRKIMDQWP-DMHNAEISKRLGRRW
>gi|115502454|sp|O15370.2|SOX12_HUMAN/40-78 RecName: Full=Transcription factor SOX-12; AltName: Full=Protein SOX-22
IKRPMNAFMVWSQHERRKIMDQWP-DMHNAEISKRLGRRW
>gi|62298417|sp|Q04890.2|SOX12_MOUSE/40-78 RecName: Full=Transcription factor SOX-12
IKRPMNAFMVWSQHERRKIMDQWP-DMHNAEISKRLGRRW
>gi|274325105|ref|NP_001162121.1|/40-78 SRY (sex determining region Y)-box 12 [Rattus norvegicus]
IKRPMNAFMVWSQHERRKIMDQWP-DMHNAEISKRLGRRW
>gi|108773450|gb|ABG11751.1|/1-39 SRY-box containing transcription factor 11b [Oreochromis niloticus]
VKRPMNAFMVWSKIERRKIMEQSP-DMHNAEISKRLGKRW
>gi|134025983|gb|AAI35264.1|/60-98 SRY (sex determining region Y)-box 4 [Xenopus (Silurana) tropicalis]
IKRPMNAFMVWSQIERRKIMEQSP-DMHNAEISKRLGKRW
>gi|116284297|gb|AAI23925.1|/60-98 SRY (sex determining region Y)-box 4 [Xenopus (Silurana) tropicalis]
IKRPMNAFMVWSQIERRKIMEQSP-DMHNAEISKRLGKRW
>gi|32307211|gb|AAP79094.1|/59-97 SRY-box containing protein 4 [Gallus gallus]
IKRPMNAFMVWSQIERRKIMEQSP-DMHNAEISKRLGKRW
>gi|548953|sp|Q06831.1|SOX4_MOUSE/59-97 RecName: Full=Transcription factor SOX-4
IKRPMNAFMVWSQIERRKIMEQSP-DMHNAEISKRLGKRW
>gi|4507163|ref|NP_003098.1|/59-97 SRY (sex determining region Y)-box 4 [Homo sapiens]
IKRPMNAFMVWSQIERRKIMEQSP-DMHNAEISKRLGKRW
>gi|548952|sp|Q06945.1|SOX4_HUMAN/59-97 RecName: Full=Transcription factor SOX-4
IKRPMNAFMVWSQIERRKIMEQSP-DMHNAEISKRLGKRW
>gi|281343676|gb|EFB19260.1|/59-97 hypothetical protein PANDA_015607 [Ailuropoda melanoleuca]
IKRPMNAFMVWSQIERRKIMEQSP-DMHNAEISKRLGKRW
>gi|33415932|gb|AAQ18503.1|/67-105 transcription factor Sox12 [Takifugu rubripes]
IKRPMNAFMVWSQIERRKIMEQSP-DMHNAEISKRLGKRW
>gi|33415928|gb|AAQ18501.1|/57-95 transcription factor Sox4 [Takifugu rubripes]
IKRPMNAFMVWSQIERRKIMEQSP-DMHNAEISKRLGKRW
>gi|33415930|gb|AAQ18502.1|/46-84 transcription factor Sox11 [Takifugu rubripes]
IKRPMNAFMVWSKIERRKIMEQSP-DMHNAEISKRLGKRW
>gi|226709487|sp|P40650.2|SX11B_XENLA/45-83 RecName: Full=Transcription factor Sox-11-B; AltName: Full=Transcription factor Sox-13; Short=xSox-13; AltName: Full=XLS13B
IKRPMNAFMVWSKIERRKIMEQSP-DMHNAEISKRLGKRW
>gi|226709486|sp|Q91731.2|SX11A_XENLA/47-85 RecName: Full=Transcription factor Sox-11-A; Short=xSox-11; AltName: Full=XLS13A
IKRPMNAFMVWSKIERRKIMEQSP-DMHNAEISKRLGKRW
>gi|51703667|gb|AAH80939.1|/48-86 SRY (sex determining region Y)-box 11 [Xenopus (Silurana) tropicalis]
IKRPMNAFMVWSKIERRKIMEQSP-DMHNAEISKRLGKRW
>gi|68533328|gb|AAY98914.1|/48-86 sox11 [Xenopus (Silurana) tropicalis]
IKRPMNAFMVWSKIERRKIMEQSP-DMHNAEISKRLGKRW
>gi|109894872|sp|P0C1G9.1|SOX11_RAT/49-87 RecName: Full=Transcription factor SOX-11
IKRPMNAFMVWSKIERRKIMEQSP-DMHNAEISKRLGKRW
>gi|81885896|sp|Q7M6Y2.1|SOX11_MOUSE/49-87 RecName: Full=Transcription factor SOX-11
IKRPMNAFMVWSKIERRKIMEQSP-DMHNAEISKRLGKRW
>gi|1351142|sp|P35716.2|SOX11_HUMAN/49-87 RecName: Full=Transcription factor SOX-11
IKRPMNAFMVWSKIERRKIMEQSP-DMHNAEISKRLGKRW
>gi|4507161|ref|NP_003099.1|/49-87 SRY-box 11 [Homo sapiens]
IKRPMNAFMVWSKIERRKIMEQSP-DMHNAEISKRLGKRW
>gi|62630185|gb|AAX88930.1|/49-87 unknown [Homo sapiens]
IKRPMNAFMVWSKIERRKIMEQSP-DMHNAEISKRLGKRW
>gi|108935907|sp|P40656.3|SOX14_DROME/187-225 RecName: Full=Putative transcription factor SOX-14
IKRPMNAFMVWSQMERRKICERTP-DLHNAEISKELGRRW
>gi|19549768|ref|NP_599117.1|/187-225 Sox box protein 14, isoform B [Drosophila melanogaster]
IKRPMNAFMVWSQMERRKICERTP-DLHNAEISKELGRRW
>gi|17136768|ref|NP_476894.1|/187-225 Sox box protein 14, isoform A [Drosophila melanogaster]
IKRPMNAFMVWSQMERRKICERTP-DLHNAEISKELGRRW
>gi|21626694|gb|AAM68286.1|/187-225 Sox box protein 14, isoform A [Drosophila melanogaster]
IKRPMNAFMVWSQMERRKICERTP-DLHNAEISKELGRRW
>gi|10727074|gb|AAF47126.2|/187-225 Sox box protein 14, isoform B [Drosophila melanogaster]
IKRPMNAFMVWSQMERRKICERTP-DLHNAEISKELGRRW
>gi|170057642|ref|XP_001864573.1|/24-62 conserved hypothetical protein [Culex quinquefasciatus]
IKRPMNPFMVWSQIERRKICEVTP-DMHNAVISKNLGARW
>gi|270009646|gb|EFA06094.1|/44-82 hypothetical protein TcasGA2_TC008936 [Tribolium castaneum]
IKRPMNAFMVWSQIERRKICEVQP-DMHNAEISKKLGRRW
>gi|51895864|gb|AAH81362.1|/450-488 HMG-box transcription factor 1 [Xenopus (Silurana) tropicalis]
CKRPMNAFMLFAKKYRVEYTQMYP-GKDNRAISVILGDRW
>gi|71152107|sp|Q8R316.1|HBP1_MOUSE/435-473 RecName: Full=HMG box-containing protein 1; AltName: Full=HMG box transcription factor 1; AltName: Full=High mobility group box transcription factor 1
CKRPMNAFMLFAKKYRVEYTQMYP-GKDNRAISVILGDRW
>gi|270132746|ref|NP_694878.2|/445-483 high mobility group box transcription factor 1 isoform 1 [Mus musculus]
CKRPMNAFMLFAKKYRVEYTQMYP-GKDNRAISVILGDRW
>gi|71152109|sp|Q62661.2|HBP1_RAT/432-470 RecName: Full=HMG box-containing protein 1; AltName: Full=HMG box transcription factor 1; AltName: Full=High mobility group box transcription factor 1
CKRPMNAFMLFAKKYRVEYTQMYP-GKDNRAISVILGDRW
>gi|270047512|ref|NP_037353.2|/442-480 HMG-box transcription factor 1 [Rattus norvegicus]
CKRPMNAFMLFAKKYRVEYTQMYP-GKDNRAISVILGDRW
>gi|281349134|gb|EFB24718.1|/432-470 hypothetical protein PANDA_001503 [Ailuropoda melanoleuca]
CKRPMNAFMLFAKKYRVEYTQMYP-GKDNRAISVILGDRW
>gi|71152108|sp|Q5R7I3.2|HBP1_PONAB/433-471 RecName: Full=HMG box-containing protein 1; AltName: Full=HMG box transcription factor 1; AltName: Full=High mobility group box transcription factor 1
CKRPMNAFMLFAKKYRVEYTQMYP-GKDNRAISVILGDRW
>gi|71152106|sp|O60381.2|HBP1_HUMAN/433-471 RecName: Full=HMG box-containing protein 1; AltName: Full=HMG box transcription factor 1; AltName: Full=High mobility group box transcription factor 1
CKRPMNAFMLFAKKYRVEYTQMYP-GKDNRAISVILGDRW
>gi|63102018|gb|AAH95740.1|/400-438 Zgc:112297 [Danio rerio]
CKRPMNAFMLFAKKYRVEYTQMYP-GKDNRAISVILGDKW
>gi|112982599|emb|CAL36516.1|/78-116 C. elegans protein T22H6.6b, partially confirmed by transcript evidence [Caenorhabditis elegans]
VRRPMNAFMIFSKRHRPLVHQQYP-NKDNRTVSKILGEWW
>gi|17981751|ref|NP_524992.1|/490-528 capicua, isoform A [Drosophila melanogaster]
IRRPMNAFMIFSKKHRKMVHKKHP-NQDNRTVSKILGEWW
>gi|23171785|gb|AAF55751.3|/490-528 capicua, isoform A [Drosophila melanogaster]
IRRPMNAFMIFSKKHRKMVHKKHP-NQDNRTVSKILGEWW
>gi|224471823|sp|Q9U1H0.2|CIC_DROME/490-528 RecName: Full=Putative transcription factor capicua; AltName: Full=Protein fettucine
IRRPMNAFMIFSKKHRKMVHKKHP-NQDNRTVSKILGEWW
>gi|161078431|ref|NP_001097843.1|/490-528 capicua, isoform B [Drosophila melanogaster]
IRRPMNAFMIFSKKHRKMVHKKHP-NQDNRTVSKILGEWW
>gi|158030311|gb|ABW08708.1|/490-528 capicua, isoform B [Drosophila melanogaster]
IRRPMNAFMIFSKKHRKMVHKKHP-NQDNRTVSKILGEWW
>gi|148887357|sp|Q924A2.2|CIC_MOUSE/1107-1145 RecName: Full=Protein capicua homolog
IRRPMNAFMIFSKRHRALVHQRHP-NQDNRTVSKILGEWW
>gi|116241300|sp|Q96RK0.2|CIC_HUMAN/200-238 RecName: Full=Protein capicua homolog
IRRPMNAFMIFSKRHRALVHQRHP-NQDNRTVSKILGEWW
>gi|112421108|ref|NP_055940.3|/200-238 capicua homolog [Homo sapiens]
IRRPMNAFMIFSKRHRALVHQRHP-NQDNRTVSKILGEWW
>gi|281352530|gb|EFB28114.1|/178-216 hypothetical protein PANDA_013237 [Ailuropoda melanoleuca]
IRRPMNAFMIFSKRHRALVHQRHP-NQDNRTVSKILGEWW
>gi|270015125|gb|EFA11573.1|/724-762 capicua [Tribolium castaneum]
IRRPMNAFMIFSKRHRALVHQRHP-NQDNRTVSKILGEWW
>gi|170052291|ref|XP_001862155.1|/325-363 capicua protein [Culex quinquefasciatus]
IRRPMNAFMIFSKRHRALVHQKHP-NQDNRTVSKILGEWW
>gi|93204544|sp|Q8VBW5.2|BBX_MOUSE/80-118 RecName: Full=HMG box transcription factor BBX; AltName: Full=Bobby sox homolog; AltName: Full=HMG box-containing protein 2
ARRPMNAFLLFCKRHRSLVRQEHP-RLDNRGATKILADWW
>gi|74724044|sp|Q8WY36.1|BBX_HUMAN/80-118 RecName: Full=HMG box transcription factor BBX; AltName: Full=Bobby sox homolog; AltName: Full=HMG box-containing protein 2
ARRPMNAFLLFCKRHRSLVRQEHP-RLDNRGATKILADWW
>gi|217035121|ref|NP_001136040.1|/80-118 HMG-BOX transcription factor BBX isoform 1 [Homo sapiens]
ARRPMNAFLLFCKRHRSLVRQEHP-RLDNRGATKILADWW
>gi|18378731|ref|NP_064620.2|/80-118 HMG-BOX transcription factor BBX isoform 2 [Homo sapiens]
ARRPMNAFLLFCKRHRSLVRQEHP-RLDNRGATKILADWW
>gi|270005441|gb|EFA01889.1|/106-144 hypothetical protein TcasGA2_TC007499 [Tribolium castaneum]
ARRPMNAFLIFCKKHRPIVRERFP-NLENRGVTRILGEWW
>gi|78706570|ref|NP_001027088.1|/297-335 bobby sox, isoform B [Drosophila melanogaster]
ARRPMNAFLIFCKRHRGIVKERYK-TLENRAITKILGDWW
>gi|78706568|ref|NP_001027087.1|/297-335 bobby sox, isoform C [Drosophila melanogaster]
ARRPMNAFLIFCKRHRGIVKERYK-TLENRAITKILGDWW
>gi|22833194|gb|AAN09678.1|/297-335 bobby sox, isoform C [Drosophila melanogaster]
ARRPMNAFLIFCKRHRGIVKERYK-TLENRAITKILGDWW
>gi|7295510|gb|AAF50823.1|/297-335 bobby sox, isoform B [Drosophila melanogaster]
ARRPMNAFLIFCKRHRGIVKERYK-TLENRAITKILGDWW
>gi|170040040|ref|XP_001847822.1|/185-223 gene bobby sox protein [Culex quinquefasciatus]
ARRPMNAFLIFCKRHRTIVRDRHP-NLENRSITKILGDWW
>gi|269856255|gb|ACZ51404.1|/201-239 TCF [Hydractinia echinata]
VKKPLNAFMLYMKEQRPKIAAEFT-LKESAAINQILGKRW
>gi|10178639|gb|AAG13664.1|AF271696_1/190-228 HMG box transcription factor Tcf [Hydra vulgaris]
VKKPLNAFMLYMKGQRPKIAAEFT-LKESAAINQILGKRW
>gi|56182525|gb|AAV84015.1|/237-275 T-cell factor 7 isoform B [Danio rerio]
IKKPLNAFMLYMKEMRTEVIAECT-LKESAAINQILGRRW
>gi|28981371|gb|AAH48769.1|/269-307 Transcription factor 7 (T-cell specific, HMG-box) [Homo sapiens]
IKKPLNAFMLYMKEMRAKVIAECT-LKESAAINQILGRRW
>gi|47940662|gb|AAH72023.1|/269-307 Transcription factor 7 (T-cell specific, HMG-box) [Homo sapiens]
IKKPLNAFMLYMKEMRAKVIAECT-LKESAAINQILGRRW
>gi|209572716|sp|P36402.3|TCF7_HUMAN/269-307 RecName: Full=Transcription factor 7; AltName: Full=T-cell-specific transcription factor 1; Short=T-cell factor 1; Short=TCF-1
IKKPLNAFMLYMKEMRAKVIAECT-LKESAAINQILGRRW
>gi|21666820|gb|AAM73851.1|AF454504_1/253-291 HMG-box transcription factor Tcf-1 [Gallus gallus]
IKKPLNAFMLYMKEMRAKVIAECT-LKESAAINQILGRRW
>gi|56182527|gb|AAV84016.1|/237-275 T-cell factor 7 isoform C [Danio rerio]
IKKPLNAFMLYMKEMRAKVIAECT-LKESAAINQILGRRW
>gi|37590620|gb|AAH58894.1|/345-383 Transcription factor 7-like 1 (T-cell specific, HMG-box) [Homo sapiens]
VKKPLNAFMLYMKEMRAKVVAECT-LKESAAINQILGRKW
>gi|3047334|gb|AAC13696.1|/170-208 HMG box transcription factor [Mus musculus]
VKKPLNAFMLYMKEMRAKVVAECT-LKESAAINQILGRKW
>gi|51261405|gb|AAH79972.1|/279-317 Tcf7 protein [Xenopus laevis]
IKKPLNAFMLYMKEMRANVIAECT-LKESAAINQILGRRW
>gi|42521331|gb|AAS18257.1|/315-353 HMG-box containing transcription factor TCF [Heliocidaris erythrogramma]
IKKPLNAFMLYMKEMRASVVKECT-LKESAAINQILGRRW
>gi|5533083|gb|AAD45010.1|AF161594_1/316-354 HMG protein Tcf/Lef [Strongylocentrotus purpuratus]
IKKPLNAFMLYMKEMRASVVKECT-LKESAAINQILGRRW
>gi|8101589|gb|AAF72583.1|AF207708_1/345-383 T-cell factor 4 [Xenopus laevis]
IKKPLNAFMLYMKEMRAKVVAECT-LKESAAINHILGRRW
>gi|29169215|gb|AAO65958.1|/326-364 T-cell factor 3b [Danio rerio]
IKKPLNAFMLYMKEMRAKVVAECT-LKENAAINQILGRRW
>gi|5281354|gb|AAD41491.1|AF136456_1/62-100 transcription factor Tcf3b [Danio rerio]
IKKPLNAFMLYMKEMRAKVVAECT-LKENAAINQILGRRW
>gi|5281349|gb|AAD41489.1|AF136454_1/265-303 lymphocyte enhancer binding factor 1 Lef1 [Danio rerio]
IKKPLNAFMLYMKEMRANVVAECT-LKESAAINQILGRRW
>gi|14279980|gb|AAK58834.1|AF287148_1/271-309 lymphoid enhancer factor XLEF-1B [Xenopus laevis]
IKKPLNAFMLYMKEMRANVVAECT-LKESAAINQILGRRW
>gi|14279978|gb|AAK58833.1|AF287147_1/271-309 lymphoid enhancer factor XLEF-1 [Xenopus laevis]
IKKPLNAFMLYMKEMRANVVAECT-LKESAAINQILGRRW
>gi|3152882|gb|AAC71720.1|/272-310 lymphoid enhancer factor 1 [Xenopus laevis]
IKKPLNAFMLYMKEMRANVVAECT-LKESAAINQILGRRW
>gi|3258665|gb|AAC24524.1|/269-307 transcription factor LEF-1 [Gallus gallus]
IKKPLNAFMLYMKEMRANVVAECT-LKESAAINQILGRRW
>gi|6537322|gb|AAF15601.1|AF198533_1/297-335 lymphoid enhancer factor-1 [Rattus sp.]
IKKPLNAFMLYMKEMRANVVAECT-LKESAAINQILGRRW
>gi|9858158|gb|AAG01022.1|AF288571_1/299-337 lymphoid enhancer factor-1 [Homo sapiens]
IKKPLNAFMLYMKEMRANVVAECT-LKESAAINQILGRRW
>gi|29792286|gb|AAH50632.1|/299-337 Lymphoid enhancer-binding factor 1 [Homo sapiens]
IKKPLNAFMLYMKEMRANVVAECT-LKESAAINQILGRRW
>gi|6467988|gb|AAF13268.1|/299-337 lymphoid enhancer binding factor-1 [Homo sapiens]
IKKPLNAFMLYMKEMRANVVAECT-LKESAAINQILGRRW
>gi|56787888|gb|AAW29747.1|/300-338 lymphoid enhancer binding factor 1 [Neovison vison]
IKKPLNAFMLYMKEMRANVVAECT-LKESAAINQILGRRW
>gi|1854954|gb|AAC47464.1|/273-311 pangolin [Drosophila melanogaster]
IKKPLNAFMLYMKEMRAKVVAECT-LKESAAINQILGRRW
>gi|14279982|gb|AAK58835.1|AF287149_1/324-362 T-cell factor XTCF-3 [Xenopus laevis]
IKKPLNAFMLYMKEMRAKVVAECT-LKESAAINQILGRRW
>gi|75570285|sp|Q90ZB6.1|T7L1B_XENLA/324-362 RecName: Full=Transcription factor 7-like 1-B; AltName: Full=HMG box transcription factor 3-B; Short=TCF-3-B; Short=xTcf-3
IKKPLNAFMLYMKEMRAKVVAECT-LKESAAINQILGRRW
>gi|82123825|sp|P70064.1|T7L1D_XENLA/323-361 RecName: Full=Transcription factor 7-like 1-D; AltName: Full=HMG box transcription factor 3-D; Short=TCF-3-D; Short=xTcf-3d
IKKPLNAFMLYMKEMRAKVVAECT-LKESAAINQILGRRW
>gi|82123822|sp|P70063.1|T7L1C_XENLA/323-361 RecName: Full=Transcription factor 7-like 1-C; AltName: Full=HMG box transcription factor 3-C; Short=TCF-3-C; Short=xTcf-3c
IKKPLNAFMLYMKEMRAKVVAECT-LKESAAINQILGRRW
>gi|21666818|gb|AAM73850.1|AF454503_1/115-153 HMG-box transcription factor Tcf-3 [Gallus gallus]
IKKPLNAFMLYMKEMRAKVVAECT-LKESAAINQILGRRW
>gi|3769679|gb|AAC64609.1|/329-367 HMG-box transcription factor [Danio rerio]
IKKPLNAFMLYMKEMRAKVVAECT-LKESAAINQILGRRW
>gi|55832420|gb|AAV66724.1|/479-517 pangolin [Tribolium castaneum]
IKKPLNAFMLYMKEMRAKVVAECT-LKESAAINQILGRRW
>gi|55832418|gb|AAV66723.1|/371-409 pangolin [Tribolium castaneum]
IKKPLNAFMLYMKEMRAKVVAECT-LKESAAINQILGRRW
>gi|14279986|gb|AAK58837.1|AF287151_1/341-379 T-cell factor XTCF-4C [Xenopus laevis]
IKKPLNAFMLYMKEMRAKVVAECT-LKESAAINQILGRRW
>gi|14279984|gb|AAK58836.1|AF287150_1/350-388 T-cell factor XTCF-4A [Xenopus laevis]
IKKPLNAFMLYMKEMRAKVVAECT-LKESAAINQILGRRW
>gi|4324631|gb|AAD16967.1|/332-370 HMG-box transcription factor TCF4B [Mus musculus]
IKKPLNAFMLYMKEMRAKVVAECT-LKESAAINQILGRRW
>gi|25989428|gb|AAL58534.1|/332-370 HMG transcription factor Tcf4 [Mus musculus]
IKKPLNAFMLYMKEMRAKVVAECT-LKESAAINQILGRRW
>gi|4324633|gb|AAD16968.1|/30-68 HMG-box transcription factor TCF4E [Mus musculus]
IKKPLNAFMLYMKEMRAKVVAECT-LKESAAINQILGRRW
>gi|21105496|gb|AAM34687.1|AF507954_1/294-332 transcription factor Tcf4 variant S9 [Danio rerio]
IKKPLNAFMLYMKEMRAKVVAECT-LKESAAINQILGRRW
>gi|21105498|gb|AAM34688.1|AF507955_1/294-332 transcription factor Tcf4 variant M9 [Danio rerio]
IKKPLNAFMLYMKEMRAKVVAECT-LKESAAINQILGRRW
>gi|21105500|gb|AAM34689.1|AF507956_1/333-371 transcription factor Tcf4 variant M5-9b [Danio rerio]
IKKPLNAFMLYMKEMRAKVVAECT-LKESAAINQILGRRW
>gi|5281351|gb|AAD41490.1|AF136455_1/36-74 transcription factor Tcf4 [Danio rerio]
IKKPLNAFMLYMKEMRAKVVAECT-LKESAAINQILGRRW
>gi|21105502|gb|AAM34690.1|AF507957_1/328-366 transcription factor Tcf4 variant L5-9 [Danio rerio]
IKKPLNAFMLYMKEMRAKVVAECT-LKESAAINQILGRRW
>gi|21105504|gb|AAM34691.1|AF507958_1/333-371 transcription factor Tcf4 variant L5-9b [Danio rerio]
IKKPLNAFMLYMKEMRAKVVAECT-LKESAAINQILGRRW
>gi|14794914|gb|AAK73516.1|AF363690_1/200-238 capicua protein [Mus musculus]
IRRPMNAFMIFSKRHRALVHQRHP-NQDNRTVSKILGEWW
>gi|14794910|gb|AAK73515.1|AF363689_1/200-238 capicua protein [Homo sapiens]
IRRPMNAFMIFSKRHRALVHQRHP-NQDNRTVSKILGEWW
>gi|4210501|gb|AAD11988.1|/45-83 BC85722_1 [Homo sapiens]
IRRPMNAFMIFSKRHRALVHQRHP-NQDNRTVSKILGEWW
>gi|3004657|gb|AAC28404.1|/297-335 bobby sox [Drosophila melanogaster]
ARRPMNAFLIFCKRHRGIVKERYK-TLENRAITKILGDWW
>gi|18087406|gb|AAL58870.1|AF454941_1/80-118 HMG-box transcription factor BBX [Homo sapiens]
ARRPMNAFLLFCKRHRSLVRQEHP-RLDNRGATKILADWW
>gi|18087408|gb|AAL58871.1|AF454942_1/80-118 HMG-box transcription factor BBXa [Homo sapiens]
ARRPMNAFLLFCKRHRSLVRQEHP-RLDNRGATKILADWW
>gi|18418658|gb|AAL68985.1|AF276949_1/80-118 HMG-box containing protein [Homo sapiens]
ARRPMNAFLLFCKRHRSLVRQEHP-RLDNRGATKILADWW
>gi|18418655|gb|AAL68984.1|AF276948_1/80-118 HMG-box containing protein [Homo sapiens]
ARRPMNAFLLFCKRHRSLVRQEHP-RLDNRGATKILADWW
>gi|18087412|gb|AAL58873.1|AF454944_1/80-118 HMG-BOX transcription factor BBXa [Mus musculus]
ARRPMNAFLLFCKRHRSLVRQEHP-RLDNRGATKILADWW
>gi|18087410|gb|AAL58872.1|AF454943_1/80-118 HMG-box transcription factor BBX [Mus musculus]
ARRPMNAFLLFCKRHRSLVRQEHP-RLDNRGATKILADWW
>gi|18418665|gb|AAL68987.1|AF276951_1/80-118 HMG-box containing protein [Mus musculus]
ARRPMNAFLLFCKRHRSLVRQEHP-RLDNRGATKILADWW
>gi|18418663|gb|AAL68986.1|AF276950_1/80-118 HMG-box containing protein [Mus musculus]
ARRPMNAFLLFCKRHRSLVRQEHP-RLDNRGATKILADWW
>gi|18418667|gb|AAL68988.1|AF276952_1/1-35 HMG-box containing protein [Mus musculus]
#NAME?
>gi|22256014|gb|AAM94866.1|/434-472 HMG-box-containing protein HBP1 [Xenopus laevis]
CKRPMNAFMLFAKKYRVEYTQMYP-GKDNRAISVILGDRW
>gi|576449|gb|AAA53240.1|/432-470 HMG-box containing protein 1 [Rattus norvegicus]
CKRPMNAFMLFAKKYRVEYTQMYP-GKDNRAISVILGDRW
>gi|2460169|gb|AAB71862.1|/433-471 HMG box containing protein 1 [Homo sapiens]
CKRPMNAFMLFAKKYRVEYTQMYP-GKDNRAISVILGDRW
>gi|5919143|gb|AAD56225.1|AF182038_1/433-471 HMG box-containing protein 1a [Homo sapiens]
CKRPMNAFMLFAKKYRVEYTQMYP-GKDNRAISVILGDRW
>gi|18490183|gb|AAH22329.1|/433-471 HMG-box transcription factor 1 [Homo sapiens]
CKRPMNAFMLFAKKYRVEYTQMYP-GKDNRAISVILGDRW
>gi|16877650|gb|AAH17069.1|/433-471 HMG-box transcription factor 1 [Homo sapiens]
CKRPMNAFMLFAKKYRVEYTQMYP-GKDNRAISVILGDRW
>gi|27461013|gb|AAF99391.1|/366-404 Sox-30 [Mus musculus]
VKRPMNAFMVWARIHRPALAKANP-AANNAEISVQLGLEW
>gi|62511126|sp|Q8WNV5.1|SOX30_MACFA/337-375 RecName: Full=Transcription factor SOX-30
VKRPMNAFMVWARIHRPALAKANP-AANNAEISVQLGLEW
>gi|57164983|gb|AAW34333.1|/86-124 SoxF [Petromyzon marinus]
IRRPMNAFMVWAKDERKRLAQQNP-DLHNAELSKMLGRSW
>gi|21360382|gb|AAM47494.1|/65-103 Sox17 [Monopterus albus]
IRRPMNAFMVWAKDERKRLAQQNP-DLHNAELSKMLGKSW
>gi|13489284|gb|AAF16898.2|AF168614_1/63-101 HMG-box transcription factor Sox17 [Danio rerio]
IRRPMNAFMVWAKDERKRLAQQNP-DLHNAELSKMLGKSW
>gi|56268792|gb|AAH86959.1|/63-101 SRY-box containing gene 17 [Danio rerio]
IRRPMNAFMVWAKDERKRLAQQNP-DLHNAELSKMLGKSW
>gi|82122867|sp|O42601.1|S17B1_XENLA/58-96 RecName: Full=Transcription factor Sox-17-beta.1; AltName: Full=SRY (sex determining region Y)-box 17-beta.1; AltName: Full=Transcription factor Sox-17-beta; Short=XSox17beta
IRRPMNAFMVWAKDERKRLAQQNP-DLHNAELSKMLGKSW
>gi|50253591|gb|AAT71997.1|/36-74 sox17beta [Xenopus (Silurana) tropicalis]
IRRPMNAFMVWAKDERKRLAQQNP-DLHNAELSKMLGKSW
>gi|26224740|gb|AAN76330.1|/58-96 HMG box transcription factor Sox17-beta [Xenopus (Silurana) tropicalis]
IRRPMNAFMVWAKDERKRLAQQNP-DLHNAELSKMLGKSW
>gi|82133503|sp|Q8AWH2.1|S17B1_XENTR/58-96 RecName: Full=Transcription factor Sox-17-beta.1; AltName: Full=SRY (sex determining region Y)-box 17-beta.1; Short=tSox17beta
IRRPMNAFMVWAKDERKRLAQQNP-DLHNAELSKMLGKSW
>gi|50253592|gb|AAT71998.1|/36-74 sox17beta [Xenopus (Silurana) tropicalis]
IRRPMNAFMVWAKDERKRLAQQNP-DLHNAELSKMLGKSW
>gi|75570296|sp|Q90ZH9.1|S17AB_XENLA/58-96 RecName: Full=Transcription factor Sox-17-alpha-B; Short=xSox17alpha2
IRRPMNAFMVWAKDERKRLAQQNP-DLHNAELSKMLGKSW
>gi|26224738|gb|AAN76329.1|/61-99 HMG box transcription factor Sox17-alpha [Xenopus (Silurana) tropicalis]
IRRPMNAFMVWAKDERKRLAQQNP-DLHNAELSKMLGKSW
>gi|50253590|gb|AAT71996.1|/61-99 sox17 alpha [Xenopus (Silurana) tropicalis]
IRRPMNAFMVWAKDERKRLAQQNP-DLHNAELSKMLGKSW
>gi|123900469|sp|Q3KQ35.1|S17AA_XENLA/61-99 RecName: Full=Transcription factor Sox-17-alpha-A; Short=xSox17alpha1; Short=Xsox17alpha
IRRPMNAFMVWAKDERKRLAQQNP-DLHNAELSKMLGKSW
>gi|37682127|gb|AAQ97990.1|/43-81 SRY-box 7 [Danio rerio]
IRRPMNAFMVWAKDERKRLAVQNP-DLHNAELSKMLGKSW
>gi|47940613|gb|AAH71947.1|/45-83 SRY (sex determining region Y)-box 7 [Homo sapiens]
IRRPMNAFMVWAKDERKRLAVQNP-DLHNAELSKMLGKSW
>gi|123910246|sp|Q28GD5.1|SOX7_XENTR/42-80 RecName: Full=Transcription factor Sox-7
IRRPMNAFMVWAKDERKRLAVQNP-DLHNAELSKMLGKSW
>gi|82122763|sp|O42342.1|SOX7_XENLA/42-80 RecName: Full=Transcription factor Sox-7; Short=xSOX7
IRRPMNAFMVWAKDERKRLAVQNP-DLHNAELSKMLGKSW
>gi|14625028|gb|AAK71352.1|AF302936_1/100-138 transcription factor SOX18 [Gallus gallus]
IRRPMNAFMVWAKDERKRLAQQNP-DLHNAVLSKMLGQSW
>gi|238055364|sp|B3DLD3.1|SOX18_XENTR/68-106 RecName: Full=Transcription factor Sox-18; AltName: Full=SRY (sex determining region Y)-box 18
IRRPMNAFMVWAKDERKRLAQQNP-DLHNAVLSKMLGQSW
>gi|82177427|sp|Q90ZH7.1|SX18B_XENLA/66-104 RecName: Full=Transcription factor Sox-18B; Short=xSox18beta; AltName: Full=SRY (sex determining region Y)-box 18B
IRRPMNAFMVWAKDERKRLAQQNP-DLHNAVLSKMLGQSW
>gi|75570295|sp|Q90ZH8.1|SX18A_XENLA/68-106 RecName: Full=Transcription factor Sox-18A; Short=xSox18alpha; AltName: Full=SRY (sex determining region Y)-box 18A
IRRPMNAFMVWAKDERKRLAQQNP-DLHNAVLSKMLGQSW
>gi|12082687|gb|AAG48577.1|/85-123 Sry-related HMG-box protein [Homo sapiens]
IRRPMNAFMVWAKDERKRLAQQNP-DLHNAVLSKMLGKAW
>gi|49257143|gb|AAH73971.1|/85-123 SRY (sex determining region Y)-box 18 [Homo sapiens]
IRRPMNAFMVWAKDERKRLAQQNP-DLHNAVLSKMLGKAW
>gi|12082691|gb|AAG48578.1|/79-117 Sry-related HMG-box protein [Mus musculus]
IRRPMNAFMVWAKDERKRLAQQNP-DLHNAVLSKMLGKAW
>gi|1663532|gb|AAB18615.1|/79-117 HMG-box transcription factor [Mus musculus]
IRRPMNAFMVWAKDERKRLAQQNP-DLHNAVLSKMLGKAW
>gi|12698712|gb|AAK01653.1|/105-143 SOX9 [Pan troglodytes]
VKRPMNAFMVWAQAARRKLGDQYP-HLHNAELSKTLGKLW
>gi|3126870|gb|AAC16000.1|/88-126 Sox9 homolog [Calotes versicolor]
VKRPMNAFMVWAQAARRKLADQYP-HLHNAQLSKTLGKLW
>gi|3264588|gb|AAC24565.1|/104-142 Dominant megacolon mutant Sox-10 protein [Mus musculus]
VKRPMNAFMVWAQAARRKLADQYP-HLHNAELSKTLGKLW
>gi|24711594|gb|AAN62483.1|/98-136 transcription factor Sox10 [Xenopus laevis]
VKRPMNAFMVWAQAARRKLADQYP-HLHNAELSKTLGKLW
>gi|82133740|sp|Q8AXX8.1|SOX10_XENLA/98-136 RecName: Full=Transcription factor Sox-10; AltName: Full=SRY (sex determining region Y)-box 10
VKRPMNAFMVWAQAARRKLADQYP-HLHNAELSKTLGKLW
>gi|239977603|sp|A4IIJ8.1|SOX10_XENTR/90-128 RecName: Full=Transcription factor Sox-10; AltName: Full=SRY (sex determining region Y)-box 10
VKRPMNAFMVWAQAARRKLADQYP-HLHNAELSKTLGKLW
>gi|1872475|gb|AAB49282.1|/198-236 transcription factor Sox-M [Mus musculus]
VKRPMNAFMVWAQAARRKLADQYP-HLHNAELSKTLGKLW
>gi|3264586|gb|AAC24564.1|/104-142 Sox-10 protein [Mus musculus]
VKRPMNAFMVWAQAARRKLADQYP-HLHNAELSKTLGKLW
>gi|2826523|gb|AAB99738.1|/220-258 putative transcription factor [Mus musculus]
VKRPMNAFMVWAQAARRKLADQYP-HLHNAELSKTLGKLW
>gi|14043213|gb|AAH07595.1|/104-142 SRY (sex determining region Y)-box 10 [Homo sapiens]
VKRPMNAFMVWAQAARRKLADQYP-HLHNAELSKTLGKLW
>gi|54696920|gb|AAV38832.1|/104-142 SRY (sex determining region Y)-box 10 [Homo sapiens]
VKRPMNAFMVWAQAARRKLADQYP-HLHNAELSKTLGKLW
>gi|12803953|gb|AAH02824.1|/104-142 SRY (sex determining region Y)-box 10 [Homo sapiens]
VKRPMNAFMVWAQAARRKLADQYP-HLHNAELSKTLGKLW
>gi|158514256|sp|A5A763.1|SOX10_PIG/107-145 RecName: Full=Transcription factor SOX-10
VKRPMNAFMVWAQAARRKLADQYP-HLHNAELSKTLGKLW
>gi|6760469|gb|AAD38050.2|AF152356_1/98-136 Sox10 protein [Gallus gallus]
VKRPMNAFMVWAQAARRKLADQYP-HLHNAELSKTLGKLW
>gi|269931726|gb|ACZ54382.1|/49-87 SRY-box 10 protein [Monodelphis domestica]
VKRPMNAFMVWAQAARRKLADQYP-HLHNAELSKTLGKLW
>gi|21619302|gb|AAH31797.1|/102-140 SRY (sex determining region Y)-box 8 [Homo sapiens]
VKRPMNAFMVWAQAARRKLADQYP-HLHNAELSKTLGKLW
>gi|7025447|gb|AAF35886.1|AF226675_1/102-140 transcription factor SOX8 [Homo sapiens]
VKRPMNAFMVWAQAARRKLADQYP-HLHNAELSKTLGKLW
>gi|7025337|gb|AAF35837.1|AF191325_1/99-137 SRY-related protein SOX 8 [Mus musculus]
VKRPMNAFMVWAQAARRKLADQYP-HLHNAELSKTLGKLW
>gi|57164981|gb|AAW34332.1|/124-162 SoxE1 [Petromyzon marinus]
VKRPMNAFMVWAQAARRKLADQYP-HLHNAELSKTLGKLW
>gi|82127861|sp|Q6VVD7.1|SOX8_XENLA/98-136 RecName: Full=Transcription factor Sox-8
VKRPMNAFMVWAQAARRKLADQYP-HLHNAELSKTLGKLW
>gi|34223473|gb|AAQ62979.1|/103-141 Sox9b transcription factor [Gasterosteus aculeatus]
VKRPMNAFMVWAQAARRKLADQYP-HLHNAELSKTLGKLW
>gi|14290107|gb|AAK59254.1|/104-142 HMG box transcription factor Sox9a1 [Monopterus albus]
VKRPMNAFMVWAQAARRKLADQYP-HLHNAELSKTLGKLW
>gi|16945893|gb|AAL32172.1|AF329945_3/104-142 transcription factor SOX9 [Takifugu rubripes]
VKRPMNAFMVWAQAARRKLADQYP-HLHNAELSKTLGKLW
>gi|50512586|gb|AAT77677.1|/104-142 sox9 [Epinephelus akaara]
VKRPMNAFMVWAQAARRKLADQYP-HLHNAELSKTLGKLW
>gi|269853663|gb|ACZ51153.1|/104-142 Sox9 [Epinephelus coioides]
VKRPMNAFMVWAQAARRKLADQYP-HLHNAELSKTLGKLW
>gi|9964083|gb|AAG09815.1|AF277097_1/91-129 HMG box transcription factor Sox9b [Danio rerio]
VKRPMNAFMVWAQAARRKLADQYP-HLHNAELSKTLGKLW
>gi|12003242|gb|AAG43497.1|AF209872_1/108-146 SOX9 alpha2 [Oncorhynchus mykiss]
VKRPMNAFMVWAQAARRKLADQYP-HLHNAELSKTLGKLW
>gi|8163918|gb|AAF73917.1|AF228664_1/109-147 SOX8 transcription factor [Gallus gallus]
VKRPMNAFMVWAQAARRKLADQYP-HLHNAELSKTLGKLW
>gi|51599119|gb|AAU08210.1|/108-146 transcription factor Sox9 [Acipenser schrenckii]
VKRPMNAFMVWAQAARRKLADQYP-HLHNAELSKTLGKLW
>gi|14290109|gb|AAK59255.1|/107-145 HMG box transcription factor Sox9a2 [Monopterus albus]
VKRPMNAFMVWAQAARRKLADQYP-HLHNAELSKTLGKLW
>gi|239977610|sp|B7ZR65.1|SOX9A_XENLA/105-143 RecName: Full=Transcription factor Sox-9-A
VKRPMNAFMVWAQAARRKLADQYP-HLHNAELSKTLGKLW
>gi|14581669|gb|AAK61366.1|/105-143 transcription factor SOX9 [Xenopus laevis]
VKRPMNAFMVWAQAARRKLADQYP-HLHNAELSKTLGKLW
>gi|50253596|gb|AAT72000.1|/105-143 sox9 [Xenopus (Silurana) tropicalis]
VKRPMNAFMVWAQAARRKLADQYP-HLHNAELSKTLGKLW
>gi|82173405|sp|Q6F2E7.1|SOX9_XENTR/105-143 RecName: Full=Transcription factor Sox-9; Short=Xt-sox9
VKRPMNAFMVWAQAARRKLADQYP-HLHNAELSKTLGKLW
>gi|82182873|sp|Q6DFF5.1|SOX9B_XENLA/105-143 RecName: Full=Transcription factor Sox-9-B
VKRPMNAFMVWAQAARRKLADQYP-HLHNAELSKTLGKLW
>gi|37926475|gb|AAP59791.1|/25-63 Sry-related gene 8 [Trachemys scripta]
VKRPMNAFMVWAQAARRKLADQYP-HLHNAELSKTLGKLW
>gi|34223471|gb|AAQ62978.1|/104-142 Sox9a transcription factor [Gasterosteus aculeatus]
VKRPMNAFMVWAQAARRKLADQYP-HLHNAELSKTLGKLW
>gi|24429613|gb|AAM13696.1|/107-145 transcription factor sox9a [Danio rerio]
VKRPMNAFMVWAQAARRKLADQYP-HLHNAELSKTLGKLW
>gi|24429611|gb|AAM13695.1|/107-145 transcription factor sox9a [Danio rerio]
VKRPMNAFMVWAQAARRKLADQYP-HLHNAELSKTLGKLW
>gi|9964081|gb|AAG09814.1|AF277096_1/107-145 HMG box transcription factor Sox9a [Danio rerio]
VKRPMNAFMVWAQAARRKLADQYP-HLHNAELSKTLGKLW
>gi|51512413|gb|AAU05404.1|/22-60 Sox9a2 [Pelteobagrus fulvidraco]
VKRPMNAFMVWAQAARRKLADQYP-HLHNAELSKTLGKLW
>gi|51512411|gb|AAU05403.1|/22-60 Sox9a1 [Pelteobagrus fulvidraco]
VKRPMNAFMVWAQAARRKLADQYP-HLHNAELSKTLGKLW
>gi|11526785|gb|AAG36779.1|/101-139 Sox9 [Eublepharis macularius]
VKRPMNAFMVWAQAARRKLADQYP-HLHNAELSKTLGKLW
>gi|4336832|gb|AAD17974.1|/105-143 SOX9 [Alligator mississippiensis]
VKRPMNAFMVWAQAARRKLADQYP-HLHNAELSKTLGKLW
>gi|1589736|gb|AAB09663.1|/106-144 Sox9 transcription factor [Gallus gallus]
VKRPMNAFMVWAQAARRKLADQYP-HLHNAELSKTLGKLW
>gi|2554931|gb|AAB81431.1|/105-143 SOX-9 protein [Sus scrofa]
VKRPMNAFMVWAQAARRKLADQYP-HLHNAELSKTLGKLW
>gi|807060|gb|AAB32870.1|/105-143 inactivating mutations associated with campomelic dysplasia and autosomal XY sex reversal syndromes [Homo sapiens]
VKRPMNAFMVWAQAARRKLADQYP-HLHNAELSKTLGKLW
>gi|16226173|gb|AAL16093.1|AF421878_1/105-143 SRY sex determining region Y-box 9 protein [Mus musculus]
VKRPMNAFMVWAQAARRKLADQYP-HLHNAELSKTLGKLW
>gi|9255875|gb|AAF86341.1|AF278703_1/105-143 transcription activator Sox9 [Bos taurus]
VKRPMNAFMVWAQAARRKLADQYP-HLHNAELSKTLGKLW
>gi|269931724|gb|ACZ54381.1|/46-84 SRY-box 9 protein [Monodelphis domestica]
VKRPMNAFMVWAQAARRKLADQYP-HLHNAELSKTLGKLW
>gi|15148890|gb|AAK84872.1|AF402677_1/108-146 HMG-box transcription factor Sox10 [Danio rerio]
VKRPMNAFMVWAQAARRKLADQYP-HLHNAELSKTLGKLW
>gi|48375124|gb|AAT42231.1|/100-138 transcription factor Sox 8 [Tetraodon nigroviridis]
VKRPMNAFMVWAQAARRKLADQYP-HLHNAELSKALGKLW
>gi|270007906|gb|EFA04354.1|/10-48 hypothetical protein TcasGA2_TC014650 [Tribolium castaneum]
IKRPMNAFMVWSRIRRKHISRDYP-RLHNSEISKLLGAEW
>gi|16555382|gb|AAL23764.1|/5-43 sex-determining protein [Mus minutoides]
VKRPMNAFMVWSCGERQKLAQQNP-SLQNTEISKLLGCRW
>gi|496227|gb|AAA42124.1|/5-43 sex-determining protein [Rattus exulans]
IKRPMNAFMVWSRGERRKLAQQNP-SMQNSEISKQLGYQW
>gi|6755761|ref|NP_035694.1|/5-43 sex determining region Y [Mus musculus]
VKRPMNAFMVWSRGERHKLAQQNP-SMQNTEISKQLGCRW
>gi|1351117|sp|Q05738.2|SRY_MOUSE/5-43 RecName: Full=Sex-determining region Y protein; AltName: Full=Testis-determining factor
VKRPMNAFMVWSRGERHKLAQQNP-SMQNTEISKQLGCRW
>gi|496148|gb|AAA72436.1|/5-43 unnamed protein product [Mus pahari]
VKRPMNAFMVWSRGERHKLAQQNP-SMQNTEISKQLGCRW
>gi|13398531|gb|AAK21918.1|AF337050_1/5-43 SRY transcription factor [Mus musculus domesticus]
VKRPMNAFMVWSRGERHKLAQQNP-SMQNTEISKQLGCRW
>gi|13398529|gb|AAK21917.1|AF337049_1/5-43 SRY transcription factor [Mus musculus domesticus]
VKRPMNAFMVWSRGERHKLAQQNP-SMQNTEISKQLGCRW
>gi|496262|gb|AAA42370.1|/5-43 sex-determining protein [Stochomys longicaudatus]
IKRPMNAFMVWSRGERRKLAQKNP-SMQNTEISKQLGYRW
>gi|496162|gb|AAA40587.1|/5-43 sex-determining protein [Mastomys hildebrandtii]
VKRPMNAFMAWSRGERRKLAQQNP-SMQNTEISKQLGYRW
>gi|495859|gb|AAA37105.1|/5-43 sex-determining protein [Hylomyscus alleni]
VKRPMNAFMVWSRGERRKLAQQNP-SMQNTEISKQLGYRW
>gi|239633861|gb|ACR84126.1|/43-81 sex determining factor Y [Lepus europaeus]
VKRPMNAFMVWSQHQRRQVALQNP-KMRNSDISKQLGHQW
>gi|239633859|gb|ACR84125.1|/43-81 sex determining factor Y [Lepus europaeus]
VKRPMNAFMVWSQHQRRQVALQNP-KMRNSDISKQLGHQW
>gi|239633857|gb|ACR84124.1|/43-81 sex determining factor Y [Lepus europaeus]
VKRPMNAFMVWSQHQRRQVALQNP-KMRNSDISKQLGHQW
>gi|1854028|gb|AAB48179.1|/29-67 sex determining region Y protein [Petrogale xanthopus xanthopus]
VKRPMNAFMIWSRSQRRKVALENP-KMHNSEISKHLGFTW
>gi|1854026|gb|AAB48178.1|/29-67 sex determining region Y protein [Petrogale xanthopus celeris]
VKRPMNAFMIWSRSQRRKVALENP-KMHNSEISKHLGFTW
>gi|1854010|gb|AAB48170.1|/29-67 sex determining region Y protein [Petrogale coenensis]
VKRPMNAFMIWSRSQRRKVALENP-KMHNSEISKHLGFTW
>gi|1854008|gb|AAB48169.1|/29-67 sex determining region Y protein [Petrogale brachyotis]
VKRPMNAFMIWSRSQRRKVALENP-KMHNSEISKHLGFTW
>gi|1854006|gb|AAB48168.1|/29-67 sex determining region Y protein [Petrogale burbidgei]
VKRPMNAFMIWSRSQRRKVALENP-KMHNSEISKHLGFTW
>gi|1854024|gb|AAB48177.1|/29-67 sex determining region Y protein [Petrogale sharmani]
VKRPMNAFMIWSRSQRRKVALENP-KMHNSEISKHLGFTW
>gi|1854020|gb|AAB48175.1|/29-67 sex determining region Y protein [Petrogale mareeba]
VKRPMNAFMIWSRSQRRKVALENP-KMHNSEISKHLGFTW
>gi|1854016|gb|AAB48173.1|/29-67 sex determining region Y protein [Petrogale inornata]
VKRPMNAFMIWSRSQRRKVALENP-KMHNSEISKHLGFTW
>gi|1854014|gb|AAB48172.1|/29-67 sex determining region Y protein [Petrogale herberti]
VKRPMNAFMIWSRSQRRKVALENP-KMHNSEISKHLGFTW
>gi|1854004|gb|AAB48167.1|/29-67 sex determining region Y protein [Petrogale assimilis]
VKRPMNAFMIWSRSQRRKVALENP-KMHNSEISKHLGFTW
>gi|1854018|gb|AAB48174.1|/29-67 sex determining region Y protein [Petrogale lateralis purpureicollis]
VKRPMNAFMIWSRSQRRKVALENP-KMHNSEISKHLGFTW
>gi|1854012|gb|AAB48171.1|/29-67 sex determining region Y protein [Petrogale godmani]
VKRPMNAFMIWSRSQRRKVALENP-KMHNSEISKHLGFTW
>gi|1854022|gb|AAB48176.1|/29-67 sex determining region Y protein [Petrogale penicillata]
VKRPMNAFMIWSRSQRRKVALVNP-KMHNSEISKHLGFTW
>gi|257446|gb|AAB23669.1|/35-73 testis determining factor homolog [Sminthopsis macroura]
VKRPMNAFMVWSQTQRRKVALQNP-KMHNSEISKQLGVTW
>gi|6094354|sp|Q28798.1|SRY_PANTR/60-98 RecName: Full=Sex-determining region Y protein; AltName: Full=Testis-determining factor
VKRPMNAFFVWSRDQRRKMALENP-RMRNSEISKQLGYQW
>gi|32815787|gb|AAP88268.1|/6-44 SRY [Homo sapiens]
VKRPMNAFIVWSRDQRRKMALENP-RMRNSEISKQLGYQW
>gi|548983|sp|Q05066.1|SRY_HUMAN/60-98 RecName: Full=Sex-determining region Y protein; AltName: Full=Testis-determining factor
VKRPMNAFIVWSRDQRRKMALENP-RMRNSEISKQLGYQW
>gi|4507225|ref|NP_003131.1|/60-98 sex determining region Y [Homo sapiens]
VKRPMNAFIVWSRDQRRKMALENP-RMRNSEISKQLGYQW
>gi|32815789|gb|AAP88269.1|/6-44 SRY [Homo sapiens]
VKRPMNAFIVWSRDQRRKMALENP-RMRNSEISKQLGYQW
>gi|32435524|gb|AAP59465.1|/60-98 SRY [Macaca nemestrina]
VKRPMNAFIVWSRDQRRKMALENP-KMRNSEISKQLGYQW
>gi|32435526|gb|AAP59466.1|/60-98 SRY [Macaca thibetana]
VKRPMNAFIVWSRDQRRKMALENP-KMRNSEISKQLGYQW
>gi|32435522|gb|AAP59464.1|/60-98 SRY [Macaca assamensis]
VKRPMNAFIVWSRDQRRKMALENP-KMRNSEISKQLGYQW
>gi|77176771|gb|ABA64499.1|/54-92 sex-determining region Y protein [Otocolobus manul]
VKRPMNAFMLWSRDQRRKVALETP-QTQNSEISKQLGYQW
>gi|77176801|gb|ABA64514.1|/54-92 sex-determining region Y protein [Catopuma temminckii]
VKRPMNAFMVWSRDQRRKVALENP-QTQNSDISKQLGYQW
>gi|77176773|gb|ABA64500.1|/54-92 sex-determining region Y protein [Herpailurus yaguarondi]
VKRPMNAFMVWSRDQRRKMALENP-QTQNSEISKQLGYQW
>gi|77176793|gb|ABA64510.1|/54-92 sex-determining region Y protein [Neofelis nebulosa]
VKRPMNAFMVWSRDQRRKVALENP-QTQNSEISKQLGYQW
>gi|77176769|gb|ABA64498.1|/47-85 sex-determining region Y protein [Leopardus pardalis]
VKRPMNAFMVWSRDQRRKVALENP-QTQNSEISKQLGYQW
>gi|77176759|gb|ABA64493.1|/54-92 sex-determining region Y protein [Acinonyx jubatus]
VKRPMNAFMVWSRDQRRKVALENP-QTQNSEISKQLGYQW
>gi|77176749|gb|ABA64488.1|/54-92 sex-determining region Y protein [Leptailurus serval]
VKRPMNAFMVWSRDQRRKVALENP-QTQNSEISKQLGYQW
>gi|77176757|gb|ABA64492.1|/54-92 sex-determining region Y protein [Felis chaus]
VKRPMNAFMVWSRDQRRKVALENP-QTQNSEISKQLGYQW
>gi|77176799|gb|ABA64513.1|/54-92 sex-determining region Y protein [Felis silvestris bieti]
VKRPMNAFMVWSRDQRRKVALENP-QTQNSEISKQLGYQW
>gi|77176739|gb|ABA64483.1|/54-92 sex-determining region Y protein [Felis nigripes]
VKRPMNAFMVWSRDQRRKVALENP-QTQNSEISKQLGYQW
>gi|77176791|gb|ABA64509.1|/54-92 sex-determining region Y protein [Felis catus]
VKRPMNAFMVWSRDQRRKVALENP-QTQNSEISKQLGYQW
>gi|77176789|gb|ABA64508.1|/54-92 sex-determining region Y protein [Felis silvestris]
VKRPMNAFMVWSRDQRRKVALENP-QTQNSEISKQLGYQW
>gi|77176753|gb|ABA64490.1|/54-92 sex-determining region Y protein [Felis margarita]
VKRPMNAFMVWSRDQRRKVALENP-QTQNSEISKQLGYQW
>gi|77176751|gb|ABA64489.1|/54-92 sex-determining region Y protein [Felis silvestris libyca]
VKRPMNAFMVWSRDQRRKVALENP-QTQNSEISKQLGYQW
>gi|77176767|gb|ABA64497.1|/54-92 sex-determining region Y protein [Prionailurus rubiginosa]
VKRPMNAFMVWSRDQRRKVALENP-QTQNSEISKQLGYQW
>gi|77176779|gb|ABA64503.1|/54-92 sex-determining region Y protein [Prionailurus viverrinus]
VKRPMNAFMVWSRDQRRKVALENP-QTQNSEISKQLGYQW
>gi|77176763|gb|ABA64495.1|/54-92 sex-determining region Y protein [Prionailurus planiceps]
VKRPMNAFMVWSRDQRRKVALENP-QTQNSEISKQLGYQW
>gi|77176783|gb|ABA64505.1|/54-92 sex-determining region Y protein [Prionailurus bengalensis]
VKRPMNAFMVWSRDQRRKVALENP-QTQNSEISKQLGYQW
>gi|77176775|gb|ABA64501.1|/54-92 sex-determining region Y protein [Panthera onca]
VKRPMNAFMVWSRDQRRKVALENP-QTQNSEISKQLGYQW
>gi|77176735|gb|ABA64481.1|/54-92 sex-determining region Y protein [Panthera tigris]
VKRPMNAFMVWSRDQRRKVALENP-QTQNSEISKQLGYQW
>gi|77176743|gb|ABA64485.1|/54-92 sex-determining region Y protein [Panthera leo]
VKRPMNAFMVWSRDQRRKVALENP-QTQNSEISKQLGYQW
>gi|77176741|gb|ABA64484.1|/54-92 sex-determining region Y protein [Panthera pardus]
VKRPMNAFMVWSRDQRRKVALENP-QTQNSEISKQLGYQW
>gi|77176737|gb|ABA64482.1|/54-92 sex-determining region Y protein [Uncia uncia]
VKRPMNAFMVWSRDQRRKVALENP-QTQNSEISKQLGYQW
>gi|77176795|gb|ABA64511.1|/54-92 sex-determining region Y protein [Puma concolor]
VKRPMNAFMVWSRDQRRKVALENP-QTQNSEISKQLGYQW
>gi|77176755|gb|ABA64491.1|/54-92 sex-determining region Y protein [Lynx rufus]
VKRPMNAFMVWSRDQRRKVALENP-QTQNSEISKQLGYQW
>gi|77176785|gb|ABA64506.1|/54-92 sex-determining region Y protein [Lynx pardinus]
VKRPMNAFMVWSRDQRRKVALENP-QTQNSEISKQLGYQW
>gi|77176747|gb|ABA64487.1|/54-92 sex-determining region Y protein [Lynx canadensis]
VKRPMNAFMVWSRDQRRKVALENP-QTQNSEISKQLGYQW
>gi|77176745|gb|ABA64486.1|/54-92 sex-determining region Y protein [Lynx lynx]
VKRPMNAFMVWSRDQRRKVALENP-QTQNSEISKQLGYQW
>gi|77176781|gb|ABA64504.1|/54-92 sex-determining region Y protein [Leopardus colocolo]
VKRPMNAFMVWSRDQRRKVALENP-QTQNSEISKQLGYQW
>gi|77176787|gb|ABA64507.1|/54-92 sex-determining region Y protein [Leopardus wiedii]
VKRPMNAFMVWSRDQRRKVALENP-QTQNSEISKQLGYQW
>gi|77176761|gb|ABA64494.1|/54-92 sex-determining region Y protein [Leopardus tigrinus]
VKRPMNAFMVWSRDQRRKVALENP-QTQNSEISKQLGYQW
>gi|77176803|gb|ABA64515.1|/54-92 sex-determining region Y protein [Leopardus geoffroyi]
VKRPMNAFMVWSRDQRRKVALENP-QTQNSEISKQLGYQW
>gi|77176797|gb|ABA64512.1|/54-92 sex-determining region Y protein [Leopardus guigna]
VKRPMNAFMVWSRDQRRKVALENP-QTQNSEISKQLGYQW
>gi|77176777|gb|ABA64502.1|/54-92 sex-determining region Y protein [Pardofelis marmorata]
VKRPMNAFMVWSRDQRRKVALENP-QTQNSEISKQLGYQW
>gi|77176805|gb|ABA64516.1|/54-92 sex-determining region Y protein [Profelis aurata]
VKRPMNAFMVWSRHQRRKVALENP-QTQNSEISKQLGYQW
>gi|77176765|gb|ABA64496.1|/54-92 sex-determining region Y protein [Caracal caracal]
VKRPMNAFMVWSRHQRRKVALENP-QTQNSEISKQLGYQW
>gi|74315427|gb|ABA02364.1|/9-47 sox family protein B2 [Nematostella vectensis]
VKRPMNAFMVWSRGKRKHYASINP-RMHNSEISKRLGAEW
>gi|8926256|gb|AAF81765.1|AF271787_1/22-60 HMG box transcription factor AmphiSox1/2/3 [Branchiostoma floridae]
VKRPMNAFMVWSRIQRRKIAEDNP-KMHNSEISRRLGEMW
>gi|37730518|gb|AAO17693.1|/1-39 AS42 protein [Alligator sinensis]
VKRPMNAFMAWSSGQRRRLAQEHP-KMHNSEISKRLGAAW
>gi|37730532|gb|AAO17698.1|/1-39 PS41 protein [Pelodiscus sinensis]
VKRPMNAFMVWSSGQRRRLAQEHP-KMHNSEISKRLGAAW
>gi|37730514|gb|AAO17692.1|/1-39 AS41 protein [Alligator sinensis]
VKRPMNAFMVWSSGQRRRLAQEHP-KMHNSEISKRLGAAW
>gi|12644266|sp|P43267.3|SOX15_MOUSE/47-85 RecName: Full=Protein SOX-15
VKRPMNAFMVWSSVQRRQMAQQNP-KMHNSEISKRLGAQW
>gi|8099356|gb|AAF72108.1|AF182945_1/47-85 SOX15 [Mus musculus]
VKRPMNAFMVWSSVQRRQMAQQNP-KMHNSEISKRLGAQW
>gi|281352204|gb|EFB27788.1|/49-87 hypothetical protein PANDA_013873 [Ailuropoda melanoleuca]
VKRPMNAFMVWSSAQRRQMAQQNP-KMHNSEISKRLGAQW
>gi|6094381|sp|O60248.1|SOX15_HUMAN/49-87 RecName: Full=Protein SOX-15; AltName: Full=Protein SOX-20; AltName: Full=Protein SOX-12
VKRPMNAFMVWSSAQRRQMAQQNP-KMHNSEISKRLGAQW
>gi|12654325|gb|AAH00985.1|/49-87 SRY (sex determining region Y)-box 15 [Homo sapiens]
VKRPMNAFMVWSSAQRRQMAQQNP-KMHNSEISKRLGAQW
>gi|74315419|gb|ABA02360.1|/10-48 sox family protein 1 [Nematostella vectensis]
VKRPMNAFMVWSREERRKIAQENP-KMHNSEISKRLGSEW
>gi|51234097|gb|AAT97967.1|/1-36 Sox21a protein [Paramisgurnus dabryanus]
#NAME?
>gi|270008129|gb|EFA04577.1|/20-58 dichaete [Tribolium castaneum]
IKRPMNAFMVWSRIQRRKIALENP-KMHNSEISKRLGAEW
>gi|17975536|ref|NP_524066.1|/142-180 dichaete [Drosophila melanogaster]
IKRPMNAFMVWSRLQRRQIAKDNP-KMHNSEISKRLGAEW
>gi|7294407|gb|AAF49753.1|/142-180 dichaete [Drosophila melanogaster]
IKRPMNAFMVWSRLQRRQIAKDNP-KMHNSEISKRLGAEW
>gi|3913481|sp|Q24533.1|DICH_DROME/142-180 RecName: Full=SOX domain-containing protein dichaete; AltName: Full=Protein fish-hook
IKRPMNAFMVWSRLQRRQIAKDNP-KMHNSEISKRLGAEW
>gi|1519713|gb|AAB49673.1|/142-180 SOX HMG domain protein [Drosophila melanogaster]
IKRPMNAFMVWSRLQRRQIAKDNP-KMHNSEISKRLGAEW
>gi|21357781|ref|NP_648695.1|/248-286 Sox21b [Drosophila melanogaster]
IKRPMNAFMVWSRLQRRKIAQDNP-KMHNSEISKRLGAEW
>gi|23093490|gb|AAF49754.2|/248-286 Sox21b [Drosophila melanogaster]
IKRPMNAFMVWSRLQRRKIAQDNP-KMHNSEISKRLGAEW
>gi|270008130|gb|EFA04578.1|/42-80 Sox21b [Tribolium castaneum]
IKRPMNAFMVWSRLQRRKIAQENP-KMHNSEISKRLGAEW
>gi|74315425|gb|ABA02363.1|/33-71 sox family protein B1 [Nematostella vectensis]
VKRPMNAFMVWSRERRRKMAQDNP-KMHNSEISKRLGSEW
>gi|82188001|sp|Q7SZS1.1|SX21A_DANRE/8-46 RecName: Full=Transcription factor Sox-21-A; AltName: Full=SRY-box containing gene 21a
VKRPMNAFMVWSRAQRRKMALDNP-KMHNSEISKRLGGEW
>gi|32481087|gb|AAP83940.1|/1-36 HMG-box transcription factor Sox21b [Cyprinus carpio]
#NAME?
>gi|32481085|gb|AAP83939.1|/1-36 HMG-box transcription factor Sox21a [Cyprinus carpio]
#NAME?
>gi|4099267|gb|AAD00563.1|/8-46 transcriptional regulator Sox-21 [Danio rerio]
VKRPMNAFMVWSRAQRRKMALDNP-KMHNSEISKRLGGEW
>gi|41351109|gb|AAH65639.1|/8-46 SRY-box containing gene 21a [Danio rerio]
VKRPMNAFMVWSRAQRRKMALDNP-KMHNSEISKRLGGEW
>gi|33604114|gb|AAH56274.1|/8-46 SRY-box containing gene 21a [Danio rerio]
VKRPMNAFMVWSRAQRRKMALDNP-KMHNSEISKRLGGEW
>gi|6448790|gb|AAF08682.1|AF101266_1/8-46 DNA binding protein [Danio rerio]
VKRPMNAFMVWSRAQRRKMALDNP-KMHNSEISKRLGGEW
>gi|170042953|ref|XP_001849171.1|/145-183 transcription factor SOX-19 [Culex quinquefasciatus]
VKRPMNAFMVWSRGQRRKMASDNP-KMHNSEISKRLGAQW
>gi|17975569|ref|NP_524735.1|/179-217 SoxNeuro [Drosophila melanogaster]
VKRPMNAFMVWSRGQRRKMASDNP-KMHNSEISKRLGAQW
>gi|7297454|gb|AAF52712.1|/179-217 SoxNeuro [Drosophila melanogaster]
VKRPMNAFMVWSRGQRRKMASDNP-KMHNSEISKRLGAQW
>gi|11387385|gb|AAD40688.3|AF157389_1/61-99 transcription factor SoxB1 [Strongylocentrotus purpuratus]
VKRPMNAFMVWSRGQRRKLSQENP-KMHNSEISKRLGAEW
>gi|45360126|gb|AAS59172.1|/63-101 SOX1 protein [Heliocidaris tuberculata]
VKRPMNAFMVWSRGQRRKLSQENP-KMHNSEISKRLGAEW
>gi|45360124|gb|AAS59171.1|/63-101 SOX1 protein [Heliocidaris erythrogramma]
VKRPMNAFMVWSRGQRRKLSQENP-KMHNSEISKRLGAEW
>gi|114154398|gb|ABI53355.1|/14-52 transcription factor SoxB2 [Strongylocentrotus purpuratus]
VKRPMNAFMVWPRGQRRKLAQEDP-KMHNSEISKRLGAEW
>gi|170066050|ref|XP_001868108.1|/41-79 conserved hypothetical protein [Culex quinquefasciatus]
IKRPMNAFMVWSRGQRRKMAQDNP-KMHNSEISKNLGAQW
>gi|114154438|gb|ABI53375.1|/14-52 transcription factor SoxB2 [Strongylocentrotus droebachiensis]
VKRAMNAFMVWSRGQRRKLAQENP-KMHNSEISKRLGAEW
>gi|114154476|gb|ABI53394.1|/14-52 transcription factor SoxB2 [Strongylocentrotus pallidus]
VKRPMNAFMVWSRGQRRKLAQENP-KMHNSEIGKRLGAEW
>gi|114154450|gb|ABI53381.1|/14-52 transcription factor SoxB2 [Strongylocentrotus droebachiensis]
VKRPMNAFMAWSRGQRRKLAQENP-KMHNSEISKRLGAEW
>gi|114154414|gb|ABI53363.1|/14-52 transcription factor SoxB2 [Strongylocentrotus purpuratus]
VKRPMNAFMVRSRGQRRKLAQENP-KMHNSEISKRLGAEW
>gi|114154522|gb|ABI53417.1|/13-51 transcription factor SoxB2 [Strongylocentrotus franciscanus]
VKRPMNAFMVWSRGRRRKLAQENP-KMHNSEISKRLGAEW
>gi|114154478|gb|ABI53395.1|/14-52 transcription factor SoxB2 [Strongylocentrotus pallidus]
VKRPMNAFMVWSRGQRRKLAQENP-KTHNSEISKRLGAEW
>gi|114154528|gb|ABI53420.1|/13-51 transcription factor SoxB2 [Strongylocentrotus franciscanus]
VKRPMNAFMVWSRGQRRKLAQENP-KMHNSEISKRLGAEW
>gi|114154516|gb|ABI53414.1|/13-51 transcription factor SoxB2 [Strongylocentrotus franciscanus]
VKRPMNAFMVWSRGQRRKLAQENP-KMHNSEISKRLGAEW
>gi|114154526|gb|ABI53419.1|/13-51 transcription factor SoxB2 [Strongylocentrotus franciscanus]
VKRPMNAFMVWSRGQRRKLAQENP-KMHNSEISKRLGAEW
>gi|114154534|gb|ABI53423.1|/13-51 transcription factor SoxB2 [Strongylocentrotus franciscanus]
VKRPMNAFMVWSRGQRRKLAQENP-KMHNSEISKRLGAEW
>gi|114154532|gb|ABI53422.1|/13-51 transcription factor SoxB2 [Strongylocentrotus franciscanus]
VKRPMNAFMVWSRGQRRKLAQENP-KMHNSEISKRLGAEW
>gi|114154530|gb|ABI53421.1|/13-51 transcription factor SoxB2 [Strongylocentrotus franciscanus]
VKRPMNAFMVWSRGQRRKLAQENP-KMHNSEISKRLGAEW
>gi|114154524|gb|ABI53418.1|/13-51 transcription factor SoxB2 [Strongylocentrotus franciscanus]
VKRPMNAFMVWSRGQRRKLAQENP-KMHNSEISKRLGAEW
>gi|114154520|gb|ABI53416.1|/13-51 transcription factor SoxB2 [Strongylocentrotus franciscanus]
VKRPMNAFMVWSRGQRRKLAQENP-KMHNSEISKRLGAEW
>gi|114154518|gb|ABI53415.1|/13-51 transcription factor SoxB2 [Strongylocentrotus franciscanus]
VKRPMNAFMVWSRGQRRKLAQENP-KMHNSEISKRLGAEW
>gi|114154468|gb|ABI53390.1|/14-52 transcription factor SoxB2 [Strongylocentrotus droebachiensis]
VKRPMNAFMVWSRGQRRKLAQENP-KMHNSEISKRLGAEW
>gi|114154436|gb|ABI53374.1|/14-52 transcription factor SoxB2 [Strongylocentrotus purpuratus]
VKRPMNAFMVWSRGQRRKLAQENP-KMHNSEISKRLGAEW
>gi|114154400|gb|ABI53356.1|/14-52 transcription factor SoxB2 [Strongylocentrotus purpuratus]
VKRPMNAFMVWSRGQRRKLAQENP-KMHNSEISKRLGAEW
>gi|114154424|gb|ABI53368.1|/14-52 transcription factor SoxB2 [Strongylocentrotus purpuratus]
VKRPMNAFMVWSRGQRRKLAQENP-KMHNSEISKRLGAEW
>gi|114154444|gb|ABI53378.1|/14-52 transcription factor SoxB2 [Strongylocentrotus droebachiensis]
VKRPMNAFMVWSRGQRRKLAQENP-KMHNSEISKRLGAEW
>gi|114154498|gb|ABI53405.1|/14-52 transcription factor SoxB2 [Strongylocentrotus pallidus]
VKRPMNAFMVWSRGQRRKLAQENP-KMHNSEISKRLGAEW
>gi|114154466|gb|ABI53389.1|/14-52 transcription factor SoxB2 [Strongylocentrotus droebachiensis]
VKRPMNAFMVWSRGQRRKLAQENP-KMHNSEISKRLGAEW
>gi|114154504|gb|ABI53408.1|/14-52 transcription factor SoxB2 [Strongylocentrotus pallidus]
VKRPMNAFMVWSRGQRRKLAQENP-KMHNSEISKRLGAEW
>gi|114154510|gb|ABI53411.1|/14-52 transcription factor SoxB2 [Strongylocentrotus pallidus]
VKRPMNAFMVWSRGQRRKLAQENP-KMHNSEISKRLGAEW
>gi|114154464|gb|ABI53388.1|/14-52 transcription factor SoxB2 [Strongylocentrotus droebachiensis]
VKRPMNAFMVWSRGQRRKLAQENP-KMHNSEISKRLGAEW
>gi|114154514|gb|ABI53413.1|/14-52 transcription factor SoxB2 [Strongylocentrotus pallidus]
VKRPMNAFMVWSRGQRRKLAQENP-KMHNSEISKRLGAEW
>gi|114154512|gb|ABI53412.1|/14-52 transcription factor SoxB2 [Strongylocentrotus pallidus]
VKRPMNAFMVWSRGQRRKLAQENP-KMHNSEISKRLGAEW
>gi|114154462|gb|ABI53387.1|/14-52 transcription factor SoxB2 [Strongylocentrotus droebachiensis]
VKRPMNAFMVWSRGQRRKLAQENP-KMHNSEISKRLGAEW
>gi|114154474|gb|ABI53393.1|/14-52 transcription factor SoxB2 [Strongylocentrotus droebachiensis]
VKRPMNAFMVWSRGQRRKLAQENP-KMHNSEISKRLGAEW
>gi|114154472|gb|ABI53392.1|/14-52 transcription factor SoxB2 [Strongylocentrotus droebachiensis]
VKRPMNAFMVWSRGQRRKLAQENP-KMHNSEISKRLGAEW
>gi|45360122|gb|AAS59170.1|/13-51 SOX21 protein [Heliocidaris tuberculata]
VKRPMNAFMVWSRGQRRKLAQENP-KMHNSEISKRLGAEW
>gi|21887050|gb|AAD40687.2|AF157388_1/14-52 transcription factor SoxB2 [Strongylocentrotus purpuratus]
VKRPMNAFMVWSRGQRRKLAQENP-KMHNSEISKRLGAEW
>gi|114154482|gb|ABI53397.1|/14-52 transcription factor SoxB2 [Strongylocentrotus pallidus]
VKRPMNAFMVWSRGQRRKLAQENP-KMHNSETSKRLGAEW
>gi|89242273|gb|ABD64562.1|/1-37 sox2b [Microhyla ornata]
#NAME?
>gi|51234103|gb|AAT97970.1|/1-36 Sox19 protein [Paramisgurnus dabryanus]
#NAME?
>gi|281339439|gb|EFB15023.1|/131-169 hypothetical protein PANDA_018415 [Ailuropoda melanoleuca]
VKRPMNAFMVWSRGQRRKMALENP-KMHNSEISKRLGADW
>gi|48429228|sp|P41225.2|SOX3_HUMAN/139-177 RecName: Full=Transcription factor SOX-3
VKRPMNAFMVWSRGQRRKMALENP-KMHNSEISKRLGADW
>gi|62739572|gb|AAH93865.1|/139-177 SRY (sex determining region Y)-box 3 [Homo sapiens]
VKRPMNAFMVWSRGQRRKMALENP-KMHNSEISKRLGADW
>gi|62739570|gb|AAH93863.1|/139-177 SRY (sex determining region Y)-box 3 [Homo sapiens]
VKRPMNAFMVWSRGQRRKMALENP-KMHNSEISKRLGADW
>gi|1711466|sp|P53784.1|SOX3_MOUSE/69-107 RecName: Full=Transcription factor SOX-3
VKRPMNAFMVWSRGQRRKMALENP-KMHNSEISKRLGADW
>gi|17530193|gb|AAL40744.1|AF434675_1/69-107 transcription factor SOX3 [Mus musculus]
VKRPMNAFMVWSRGQRRKMALENP-KMHNSEISKRLGADW
>gi|8118618|gb|AAF73059.1|AF264713_1/139-177 sex determining region Y box 3 [Homo sapiens]
VKRPMNAFMVWSRGQRRKMALENP-KMHNSEISKRLGADW
>gi|7579912|gb|AAB30154.2|/55-93 testis-determining protein [Sminthopsis macroura]
VKRPMNAFMVWSRGQRRKMALENP-KMHNSEISKRLGADW
>gi|108773456|gb|ABG11754.1|/1-39 SRY-box containing transcription factor 14b [Oreochromis niloticus]
VKRPMNAFMVWSRGQRRKMARENP-KMHNSEISKRLGAEW
>gi|77696445|gb|ABB00901.1|/35-73 SRY-related HMG-box 3 [Epinephelus coioides]
VKRPMNAFMVWSRGQRRKMAQENP-KMHNSEISKRLGADW
>gi|2495258|sp|P55863.1|SOX3A_XENLA/40-78 RecName: Full=Transcription factor Sox-3-A; Short=xSox3; AltName: Full=xSox-B1
VKRPMNAFMVWSRGQRRKMAQENP-KMHNSEISKRLGADW
>gi|58399099|gb|AAH89283.1|/40-78 Unknown (protein for MGC:84925) [Xenopus laevis]
VKRPMNAFMVWSRGQRRKMAQENP-KMHNSEISKRLGADW
>gi|51261384|gb|AAH79938.1|/40-78 SRY (sex determining region Y)-box 3 [Xenopus (Silurana) tropicalis]
VKRPMNAFMVWSRGQRRKMAQENP-KMHNSEISKRLGADW
>gi|82181835|sp|Q68FA4.1|SOX3_XENTR/40-78 RecName: Full=Transcription factor Sox-3
VKRPMNAFMVWSRGQRRKMAQENP-KMHNSEISKRLGADW
>gi|82183737|sp|Q6EJB7.1|SOX3_DANRE/35-73 RecName: Full=Transcription factor Sox-3
VKRPMNAFMVWSRGQRRKMAQENP-KMHNSEISKRLGADW
>gi|33415918|gb|AAQ18496.1|/35-73 transcription factor Sox3 [Takifugu rubripes]
VKRPMNAFMVWSRGQRRKMAQENP-KMHNSEISKRLGADW
>gi|108773430|gb|ABG11741.1|/1-39 SRY-box containing transcription factor 3 [Oreochromis niloticus]
VKRPMNAFMVWSRGQRRKMAQENP-KMHNSEISKRLGADW
>gi|82179063|sp|Q5FWM3.1|SOX3B_XENLA/40-78 RecName: Full=Transcription factor Sox-3-B; AltName: Full=Transcription factor Sox-11; Short=xSox-11
VKRPMNAFMVWSRGQRRKMAQENP-KMHNSEISKRLGADW
>gi|595488|gb|AAA76598.1|/46-84 Sox3 transcription factor [Gallus gallus]
VKRPMNAFMVWSRGQRRKMAQENP-KMHNSEISKRLGADW
>gi|82203135|sp|Q6RVD7.1|SX21B_DANRE/8-46 RecName: Full=Transcription factor Sox-21-B; AltName: Full=SRY-box containing gene 21b
VKRPMNAFMVWSRAQRRKMAQENP-KMHNSEISKRLGAEW
>gi|62901090|sp|Q811W0.1|SOX21_MOUSE/8-46 RecName: Full=Transcription factor SOX-21
VKRPMNAFMVWSRAQRRKMAQENP-KMHNSEISKRLGAEW
>gi|6831690|sp|Q9Y651.1|SOX21_HUMAN/8-46 RecName: Full=Transcription factor SOX-21; AltName: Full=SOX-A
VKRPMNAFMVWSRAQRRKMAQENP-KMHNSEISKRLGAEW
>gi|63101902|gb|AAH95366.1|/8-46 SRY-box containing gene 21 b [Danio rerio]
VKRPMNAFMVWSRAQRRKMAQENP-KMHNSEISKRLGAEW
>gi|33415926|gb|AAQ18500.1|/8-46 transcription factor Sox21 [Takifugu rubripes]
VKRPMNAFMVWSRAQRRKMAQENP-KMHNSEISKRLGAEW
>gi|108773462|gb|ABG11757.1|/1-39 SRY-box containing transcription factor 21 [Oreochromis niloticus]
VKRPMNAFMVWSRAQRRKMAQENP-KMHNSEISKRLGAEW
>gi|28274770|gb|AAN60055.1|/8-46 HMG-box protein SOX21 [Mus musculus]
VKRPMNAFMVWSRAQRRKMAQENP-KMHNSEISKRLGAEW
>gi|4008103|gb|AAC95381.1|/8-46 DNA-binding protein SOX21 [Homo sapiens]
VKRPMNAFMVWSRAQRRKMAQENP-KMHNSEISKRLGAEW
>gi|51234105|gb|AAT97971.1|/1-36 Sox21b protein [Paramisgurnus dabryanus]
#NAME?
>gi|239977607|sp|B0ZTE1.1|SOX21_XENLA/8-46 RecName: Full=Transcription factor Sox-21; AltName: Full=SRY (sex determining region Y)-box 21
VKRPMNAFMVWSRAQRRKMAQENP-KMHNSEISKRLGAEW
>gi|37730546|gb|AAO17702.1|/1-39 PS47 protein [Pelodiscus sinensis]
VKRPMNAFMVWSRAQRRKMAQENP-KMHNSEISKRLGAEW
>gi|108773454|gb|ABG11753.1|/1-39 SRY-box containing transcription factor 14a [Oreochromis niloticus]
VKRPMNAFMVWSRGQRRKMAQDNP-KMHNSEISKRLGAEW
>gi|3877011|emb|CAA93665.1|/48-86 C. elegans protein F40E10.2, partially confirmed by transcript evidence [Caenorhabditis elegans]
VKRPMNAFMVWSRGQRRKMAQDNP-KMHNSEISKRLGAEW
>gi|33415922|gb|AAQ18498.1|/8-46 transcription factor Sox14a [Takifugu rubripes]
IKRPMNAFMVWSRGQRRKMAQDNP-KMHNSEISKRLGAEW
>gi|7294410|gb|AAF49756.1|/121-159 Sox21a [Drosophila melanogaster]
IKRPMNAFMVWSRGQRRKMAQDNP-KMHNSEISKRLGAEW
>gi|21357779|ref|NP_648694.1|/121-159 Sox21a [Drosophila melanogaster]
IKRPMNAFMVWSRGQRRKMAQDNP-KMHNSEISKRLGAEW
>gi|281347401|gb|EFB22985.1|/3-41 hypothetical protein PANDA_007191 [Ailuropoda melanoleuca]
IKRPMNAFMVWSRGQRRKMAQENP-KMHNSEISKRLGAEW
>gi|138519700|gb|AAI35638.1|/8-46 sox14 protein [Xenopus (Silurana) tropicalis]
IKRPMNAFMVWSRGQRRKMAQENP-KMHNSEISKRLGAEW
>gi|24638225|sp|Q9W7R6.1|SOX14_CHICK/8-46 RecName: Full=Transcription factor SOX-14; AltName: Full=SRY-related protein CH60
IKRPMNAFMVWSRGQRRKMAQENP-KMHNSEISKRLGAEW
>gi|4759162|ref|NP_004180.1|/8-46 SRY-box 14 [Homo sapiens]
IKRPMNAFMVWSRGQRRKMAQENP-KMHNSEISKRLGAEW
>gi|6831689|sp|O95416.1|SOX14_HUMAN/8-46 RecName: Full=Transcription factor SOX-14; AltName: Full=Protein SOX-28
IKRPMNAFMVWSRGQRRKMAQENP-KMHNSEISKRLGAEW
>gi|281343682|gb|EFB19266.1|/8-46 hypothetical protein PANDA_012510 [Ailuropoda melanoleuca]
IKRPMNAFMVWSRGQRRKMAQENP-KMHNSEISKRLGAEW
>gi|19862533|sp|Q04892.2|SOX14_MOUSE/8-46 RecName: Full=Transcription factor SOX-14
IKRPMNAFMVWSRGQRRKMAQENP-KMHNSEISKRLGAEW
>gi|123916379|sp|Q32PP9.1|SOX14_DANRE/8-46 RecName: Full=Transcription factor Sox-14
IKRPMNAFMVWSRGQRRKMAQENP-KMHNSEISKRLGAEW
>gi|33415924|gb|AAQ18499.1|/8-46 transcription factor Sox14b [Takifugu rubripes]
IKRPMNAFMVWSRGQRRKMAQENP-KMHNSEISKRLGAEW
>gi|270008131|gb|EFA04579.1|/14-52 Sox21a [Tribolium castaneum]
IKRPMNAFMVWSRGQRRKMAQENP-KMHNSEISKRLGAEW
>gi|21435810|gb|AAM51629.1|/3-41 SOX14 [Ornithorhynchus anatinus]
IKRPMNAFMVWSRGQRRKMAQENP-KMHNSEISKRLGAEW
>gi|7408165|gb|AAF61300.2|AF193760_1/8-46 HMG box transcription factor SOX14 [Gallus gallus]
IKRPMNAFMVWSRGQRRKMAQENP-KMHNSEISKRLGAEW
>gi|8547213|gb|AAF76294.1|AF193436_1/8-46 HMG box transcription factor [Homo sapiens]
IKRPMNAFMVWSRGQRRKMAQENP-KMHNSEISKRLGAEW
>gi|4008101|gb|AAC95380.1|/8-46 DNA-binding protein SOX14 [Homo sapiens]
IKRPMNAFMVWSRGQRRKMAQENP-KMHNSEISKRLGAEW
>gi|7416987|gb|AAF62397.1|AF193437_1/8-46 HMG box transcription factor [Mus musculus]
IKRPMNAFMVWSRGQRRKMAQENP-KMHNSEISKRLGAEW
>gi|7416985|gb|AAF62396.1|AF193435_1/3-41 HMG box transcription factor [Mus musculus]
IKRPMNAFMVWSRGQRRKMAQENP-KMHNSEISKRLGAEW
>gi|239977604|sp|B0ZTE2.1|SOX14_XENLA/8-46 RecName: Full=Transcription factor Sox-14; AltName: Full=SRY (sex determining region Y)-box 14
IKRPMNAFMVWSRGQRRKMAQENP-KMHNSEISKRLGAEW
>gi|239977605|sp|A4QNG3.1|SOX14_XENTR/8-46 RecName: Full=Transcription factor Sox-14; AltName: Full=SRY (sex determining region Y)-box 14
IKRPMNAFMVWSRGQRRKMAQENP-KMHNSEISKRLGAEW
>gi|17979020|gb|AAL49967.1|/8-46 HMG-box protein [Mus musculus]
VKRPMNAFMVWSRGQRRKMAQENP-KMHNSEISKRLGAEW
>gi|54694983|gb|AAV38123.1|/4-42 sox transcription factor 2 [Acipenser schrenckii]
VKRPMNAFMVWSRGQRRKMAQENP-KMHNSEISKRLGAEW
>gi|51599125|gb|AAU08213.1|/38-76 transcription factor Sox2 [Acipenser schrenckii]
VKRPMNAFMVWSRGQRRKMAQENP-KMHNSEISKRLGAEW
>gi|41351030|gb|AAH65656.1|/38-76 SRY-box containing gene 2 [Danio rerio]
IKRPMNAFMVWSRGQRRKMAQENP-KMHNSEISKRLGAEW
>gi|34784528|gb|AAH56743.1|/38-76 SRY-box containing gene 2 [Danio rerio]
IKRPMNAFMVWSRGQRRKMAQENP-KMHNSEISKRLGAEW
>gi|595495|gb|AAB09662.1|/39-77 Sox2 transcription factor [Gallus gallus]
VKRPMNAFMVWSRGQRRKMAQENP-KMHNSEISKRLGAEW
>gi|2232293|gb|AAB62821.1|/37-75 XlSOX-2 [Xenopus laevis]
VKRPMNAFMVWSRGQRRKMAQENP-KMHNSEISKRLGAEW
>gi|3064136|gb|AAC14215.1|/37-75 Sry-related HMG factor [Xenopus laevis]
VKRPMNAFMVWSRGQRRKMAQENP-KMHNSEISKRLGAEW
>gi|3419873|gb|AAC31791.1|/43-81 high mobility group box protein SOX2 [Mus musculus]
VKRPMNAFMVWSRGQRRKMAQENP-KMHNSEISKRLGAEW
>gi|45709781|gb|AAH67975.1|/37-75 SRY (sex determining region Y)-box 2 [Xenopus (Silurana) tropicalis]
VKRPMNAFMVWSRGQRRKMAQENP-KMHNSEISKRLGAEW
>gi|15530270|gb|AAH13923.1|/41-79 SRY (sex determining region Y)-box 2 [Homo sapiens]
VKRPMNAFMVWSRGQRRKMAQENP-KMHNSEISKRLGAEW
>gi|184240|gb|AAA35997.1|/51-89 putative [Homo sapiens]
VKRPMNAFMVWSRGQRRKMAQENP-KMHNSEISKRLGAEW
>gi|239977606|sp|A2TED3.1|SOX1_XENTR/37-75 RecName: Full=Transcription factor Sox-1; AltName: Full=SRY (Sex determining region Y)-box 1
VKRPMNAFMVWSRGQRRKMAQENP-KMHNSEISKRLGAEW
>gi|123907527|sp|Q2PG84.1|SOX1_XENLA/34-72 RecName: Full=Transcription factor Sox-1; Short=xSox1; Short=XlSox1; AltName: Full=SRY (sex determining region Y)-box 1
VKRPMNAFMVWSRGQRRKMAQENP-KMHNSEISKRLGAEW
>gi|33415914|gb|AAQ18494.1|/37-75 transcription factor Sox1b [Takifugu rubripes]
IKRPMNAFMVWSRGQRRKMAQENP-KMHNSEISKRLGAEW
>gi|66911175|gb|AAH96992.1|/37-75 SRY-box containing gene 1a [Danio rerio]
VKRPMNAFMVWSRGQRRKMAQENP-KMHNSEISKRLGAEW
>gi|109940024|sp|Q6DGL6.2|SOX1A_DANRE/37-75 RecName: Full=Transcription factor Sox-1a
VKRPMNAFMVWSRGQRRKMAQENP-KMHNSEISKRLGAEW
>gi|33415912|gb|AAQ18493.1|/37-75 transcription factor Sox1a [Takifugu rubripes]
VKRPMNAFMVWSRGQRRKMAQENP-KMHNSEISKRLGAEW
>gi|108885293|sp|Q2Z1R2.1|SOX1B_DANRE/37-75 RecName: Full=Transcription factor Sox-1b
VKRPMNAFMVWSRGQRRKMAQENP-KMHNSEISKRLGAEW
>gi|124244501|gb|ABM92339.1|/37-75 sex determining region Y-box 1 [Xenopus (Silurana) tropicalis]
VKRPMNAFMVWSRGQRRKMAQENP-KMHNSEISKRLGAEW
>gi|166797007|gb|AAI59122.1|/37-75 SRY (sex determining region Y)-box 1 [Xenopus (Silurana) tropicalis]
VKRPMNAFMVWSRGQRRKMAQENP-KMHNSEISKRLGAEW
>gi|1711464|sp|P53783.1|SOX1_MOUSE/51-89 RecName: Full=Transcription factor SOX-1
VKRPMNAFMVWSRGQRRKMAQENP-KMHNSEISKRLGAEW
>gi|30179900|ref|NP_005977.2|/51-89 SRY (sex determining region Y)-box 1 [Homo sapiens]
VKRPMNAFMVWSRGQRRKMAQENP-KMHNSEISKRLGAEW
>gi|117606322|ref|NP_033259.2|/51-89 SRY (sex determining region Y)-box 1 [Mus musculus]
VKRPMNAFMVWSRGQRRKMAQENP-KMHNSEISKRLGAEW
>gi|206729896|sp|O00570.2|SOX1_HUMAN/51-89 RecName: Full=Transcription factor SOX-1
VKRPMNAFMVWSRGQRRKMAQENP-KMHNSEISKRLGAEW
>gi|33415916|gb|AAQ18495.1|/40-78 transcription factor Sox2 [Takifugu rubripes]
VKRPMNAFMVWSRGQRRKMAQENP-KMHNSEISKRLGAEW
>gi|82186099|sp|Q6P0E1.1|SOX2_DANRE/38-76 RecName: Full=Transcription factor Sox-2
IKRPMNAFMVWSRGQRRKMAQENP-KMHNSEISKRLGAEW
>gi|54261783|ref|NP_998283.1|/38-76 SRY-box containing gene 2 [Danio rerio]
IKRPMNAFMVWSRGQRRKMAQENP-KMHNSEISKRLGAEW
>gi|1351090|sp|P48430.1|SOX2_CHICK/39-77 RecName: Full=Transcription factor SOX-2; Short=cSox2; AltName: Full=delta EF2a
VKRPMNAFMVWSRGQRRKMAQENP-KMHNSEISKRLGAEW
>gi|6175039|sp|O42569.1|SOX2_XENLA/37-75 RecName: Full=Transcription factor Sox-2; Short=XlSox-2; Short=XSox2; AltName: Full=SRY (sex determining region Y)-box 2
VKRPMNAFMVWSRGQRRKMAQENP-KMHNSEISKRLGAEW
>gi|82185672|sp|Q6NVN0.1|SOX2_XENTR/37-75 RecName: Full=Transcription factor Sox-2; AltName: Full=SRY (sex determining region Y)-box 2
VKRPMNAFMVWSRGQRRKMAQENP-KMHNSEISKRLGAEW
>gi|127140986|ref|NP_035573.3|/43-81 sex-determining region Y-box 2 [Mus musculus]
VKRPMNAFMVWSRGQRRKMAQENP-KMHNSEISKRLGAEW
>gi|6094324|sp|P48432.2|SOX2_MOUSE/43-81 RecName: Full=Transcription factor SOX-2
VKRPMNAFMVWSRGQRRKMAQENP-KMHNSEISKRLGAEW
>gi|114590606|ref|XP_516895.2|/414-452 PREDICTED: similar to sox-2 [Pan troglodytes]
VKRPMNAFMVWSRGQRRKMAQENP-KMHNSEISKRLGAEW
>gi|1351091|sp|P48431.1|SOX2_HUMAN/41-79 RecName: Full=Transcription factor SOX-2
VKRPMNAFMVWSRGQRRKMAQENP-KMHNSEISKRLGAEW
>gi|281339286|gb|EFB14870.1|/7-45 hypothetical protein PANDA_010807 [Ailuropoda melanoleuca]
VKRPMNAFMVWSRGQRRKMAQENP-KMHNSEISKRLGAEW
>gi|28195386|ref|NP_003097.1|/41-79 sex-determining region Y-box 2 [Homo sapiens]
VKRPMNAFMVWSRGQRRKMAQENP-KMHNSEISKRLGAEW
>gi|270008206|gb|EFA04654.1|/82-120 SoxNeuro [Tribolium castaneum]
VKRPMNAFMVWSRGQRRKMAQENP-KMHNSEISKRLGAEW
>gi|110294134|gb|ABG66528.1|/8-46 SoxB2 [Branchiostoma floridae]
VKRPMNAFMVWSRGQRRKMAQENP-KMHNSEISKRLGAEW
>gi|33415920|gb|AAQ18497.1|/54-92 transcription factor Sox19 [Takifugu rubripes]
VKRPMNAFMVWSRGQRRKMAQENP-KMHNSEISKRLGAEW
>gi|82177535|sp|Q9DDD7.1|SX19B_DANRE/52-90 RecName: Full=Transcription factor Sox-19b; AltName: Full=Protein sox-31
VKRPMNAFMVWSRGQRRKMAQENP-KMHNSEISKRLGAEW
>gi|108773460|gb|ABG11756.1|/1-39 SRY-box containing transcription factor 19 [Oreochromis niloticus]
VKRPMNAFMVWSRGQRRKMAQENP-KMHNSEISKRLGAEW
>gi|172085039|gb|ACB71408.1|/1-39 Sox14 [Andrias davidianus]
VKRPMNAFMVWSRGQRRKMAQENP-KMHNSEISKRLGAEW
>gi|88861942|gb|ABD52878.1|/1-34 sex determining region Y-box 2 [Sus scrofa]
#NAME?
>gi|108773428|gb|ABG11740.1|/1-39 SRY-box containing transcription factor 2 [Oreochromis niloticus]
VKRPMNAFMVWSRGQRRKMAQENP-KMHNSEISKRLGAEW
>gi|29242817|gb|AAO67242.1|/1-36 HMG-box transcription factor Sox1 [Cyprinus carpio]
#NAME?
>gi|108773424|gb|ABG11738.1|/1-39 SRY-box containing transcription factor 1a [Oreochromis niloticus]
VKRPMNAFMVWSRGQRRKMAQENP-KMHNSEISKRLGAEW
>gi|108773426|gb|ABG11739.1|/1-39 SRY-box containing transcription factor 1b [Oreochromis niloticus]
VKRPMNAFMVWSRGQRRKMAQENP-KMHNSEISKRLGAEW
>gi|6625692|gb|AAF19353.1|AF182357_1/1-32 SOX14 protein [Mus musculus]
#NAME?
>gi|50418474|gb|AAH78221.1|/53-91 Sox19a protein [Danio rerio]
VKRPMNAFMVWSRGQRRKMAQENP-KMHNSEISKRLGAEW
>gi|108927565|sp|P47792.2|SX19A_DANRE/53-91 RecName: Full=Transcription factor Sox-19a
VKRPMNAFMVWSRGQRRKMAQENP-KMHNSEISKRLGAEW
>gi|21436497|gb|AAM51630.1|/1-36 SOX2 [Ornithorhynchus anatinus]
#NAME?
>gi|5163494|gb|AAD40686.1|AF157387_1/58-96 transcription factor SoxD1 [Strongylocentrotus purpuratus]
IKRPMNAFMVWAKEERRKILARHP-DMHNSNISKILGSKW
>gi|3982829|gb|AAC83687.1|/407-445 HMG box factor SOX-13 [Homo sapiens]
IKRPMNAFMVWAKDERRKILQAFP-DMHNSSISKILGSRW
>gi|5737840|gb|AAD50120.1|/424-462 SOX13 [Homo sapiens]
IKRPMNAFMVWAKDERRKILQAFP-DMHNSSISKILGSRW
>gi|6689861|gb|AAF23875.1|AF116571_1/406-444 SRY-like DNA binding protein [Homo sapiens]
IKRPMNAFMVWAKDERRKILQAFP-DMHNSSISKILGSRW
>gi|4323171|gb|AAD16237.1|/424-462 type 1 diabetes autoantigen ICA12 [Homo sapiens]
IKRPMNAFMVWAKDERRKILQAFP-DMHNSSISKILGSRW
>gi|227809841|sp|P40649.3|SOX13_XENLA/392-430 RecName: Full=Transcription factor Sox-13; AltName: Full=Transcription factor Sox-12; Short=xSox-12; Short=xSox12
IKRPMNAFMVWAKDERRKILQAFP-DMHNSSISKILGSRW
>gi|123915943|sp|Q28EW4.1|SOX13_XENTR/378-416 RecName: Full=Transcription factor Sox-13
IKRPMNAFMVWAKDERRKILQAFP-DMHNSSISKILGSRW
>gi|239977609|sp|B1H349.1|SOX6_XENTR/570-608 RecName: Full=Transcription factor Sox-6; AltName: Full=SRY (sex determining region Y)-box 6
IKRPMNAFMVWAKDERRKILQAFP-DMHNSNISKILGSRW
>gi|1016686|gb|AAC52263.1|/620-658 SOX6 [Mus musculus]
IKRPMNAFMVWAKDERRKILQAFP-DMHNSNISKILGSRW
>gi|75042225|sp|Q5RCU4.1|SOX6_PONAB/580-618 RecName: Full=Transcription factor SOX-6
IKRPMNAFMVWAKDERRKILQAFP-DMHNSNISKILGSRW
>gi|13442973|gb|AAK26243.1|/254-292 SOX6 [Homo sapiens]
IKRPMNAFMVWAKDERRKILQAFP-DMHNSNISKILGSRW
>gi|13442974|gb|AAK26244.1|/234-272 SOX6 splice variant [Homo sapiens]
IKRPMNAFMVWAKDERRKILQAFP-DMHNSNISKILGSRW
>gi|13435018|gb|AAK26115.1|AF309034_1/601-639 SOX6 [Homo sapiens]
IKRPMNAFMVWAKDERRKILQAFP-DMHNSNISKILGSRW
>gi|1881852|gb|AAB49537.1|/140-178 Sry-related HMG box gene [Homo sapiens]
IKRPMNAFMVWAKDERRKILQAFP-DMHNSNISKILGSRW
>gi|38173780|gb|AAH60773.1|/435-473 SOX5 protein [Homo sapiens]
IKRPMNAFMVWAKDERRKILQAFP-DMHNSNISKILGSRW
>gi|239977608|sp|B3DM43.1|SOX5_XENTR/557-595 RecName: Full=Transcription factor Sox-5; AltName: Full=SRY (sex determining region Y)-box 5
IKRPMNAFMVWAKDERRKILQAFP-DMHNSNISKILGSRW
>gi|239938710|sp|P40647.2|SOX5_XENLA/559-597 RecName: Full=Transcription factor Sox-5; Short=xSox-5; AltName: Full=SRY (sex determining region Y)-box 5
IKRPMNAFMVWAKDERRKILQAFP-DMHNSNISKILGSRW
>gi|82133659|sp|Q8AXQ4.1|SOX12_XENLA/31-69 RecName: Full=Transcription factor Sox-12; AltName: Full=Transcription factor Sox-33; Short=xSox-33; Short=xSox33; AltName: Full=Sox-K1 protein; Short=XSox-K1
IKRPMNAFMVWSQIERRKLMSLCP-NMHNADISRSLGQRW
>gi|2341056|gb|AAB69627.1|/40-78 SOX22 protein [Homo sapiens]
IKRPMNAFMVWSQHERRKIMDQWP-DMHNAEISKRLGRRW
>gi|54694979|gb|AAV38121.1|/3-41 sox transcription factor 4 [Oncorhynchus keta]
VKRPMNAFMVWSQIERRKIMGQSP-DMHNAEISKRLGKRW
>gi|45685155|gb|AAS75331.1|/59-97 SRY-related protein 4 [Gallus gallus]
IKRPMNALMVWSQIERRKIMEQSP-DMHNAEISKRLGKRW
>gi|37719640|gb|AAR01932.1|/45-83 SRY-box containing gene 11b [Gnathonemus petersii]
IKRPMNAFMVWSKIERRKIMEQSP-DMHNAEISKRLGKRW
>gi|37719628|gb|AAR01926.1|/46-84 SRY-box containing gene 11b [Arapaima gigas]
IKRPMNAFMVWSKIERRKIMEQSP-DMHNAEISKRLGKRW
>gi|4099265|gb|AAD00562.1|/46-84 transcriptional regulator Sox-11B [Danio rerio]
IKRPMNAFMVWSKIERRKIMEQSP-DMHNAEISKRLGKRW
>gi|37719646|gb|AAR01935.1|/45-83 SRY-box containing gene 11 [Lepisosteus platyrhincus]
IKRPMNAFMVWSKIERRKIMEQSP-DMHNAEISKRLGKRW
>gi|37719622|gb|AAR01923.1|/6-44 SRY-box containing gene 11 [Acipenser baerii]
IKRPMNAFMVWSKIERRKIMEQSP-DMHNAEISKRLGKRW
>gi|37719650|gb|AAR01937.1|/39-77 SRY-box containing gene 11a [Oreochromis niloticus]
IKRPMNAFMVWSKIERRKIMEQSP-DMHNAEISKRLGKRW
>gi|37719626|gb|AAR01925.1|/46-84 SRY-box containing gene 11a [Amphilophus citrinellus]
IKRPMNAFMVWSKIERRKIMEQSP-DMHNAEISKRLGKRW
>gi|4099263|gb|AAD00561.1|/41-79 transcriptional regulator Sox-11A [Danio rerio]
IKRPMNAFMVWSKIERRKIMEQSP-DMHNAEISKRLGKRW
>gi|37719638|gb|AAR01931.1|/45-83 SRY-box containing gene 11a [Gnathonemus petersii]
IKRPMNAFMVWSKIERRKIMEQSP-DMHNAEISKRLGKRW
>gi|82181392|sp|Q66JF1.1|SOX11_XENTR/48-86 RecName: Full=Transcription factor Sox-11
IKRPMNAFMVWSKIERRKIMEQSP-DMHNAEISKRLGKRW
>gi|37719632|gb|AAR01928.1|/42-80 SRY-box containing gene 11b [Elops hawaiensis]
IKRPMNAFMVWSKIERRKIMEQSP-DMHNAEISKRLGKRW
>gi|595499|gb|AAB09664.1|/49-87 Sox11 transcription factor [Gallus gallus]
IKRPMNAFMVWSKIERRKIMEQSP-DMHNAEISKRLGKRW
>gi|974248|gb|AAB08518.1|/49-87 SOX-11 [Homo sapiens]
IKRPMNAFMVWSKIERRKIMEQSP-DMHNAEISKRLGKRW
>gi|10441411|gb|AAG17026.1|AF186844_1/60-98 transcription factor Sox4 [Xenopus laevis]
IKRPMNAFMVWSQIERRKIMEQSP-DMHNAEISKRLGKRW
>gi|34452018|gb|AAQ72475.1|/55-93 Sox4b [Danio rerio]
IKRPMNAFMVWSQIERRKIMEQSP-DMHNAEISKRLGKRW
>gi|34452016|gb|AAQ72474.1|/64-102 Sox4a [Danio rerio]
IKRPMNAFMVWSQIERRKIMEQSP-DMHNAEISKRLGKRW
>gi|51599123|gb|AAU08212.1|/54-92 transcription factor Sox4b [Acipenser schrenckii]
IKRPMNAFMVWSQIERRKIMEQSP-DMHNAEISKRLGKRW
>gi|51599121|gb|AAU08211.1|/44-82 transcription factor Sox4a [Acipenser schrenckii]
IKRPMNAFMVWSQIERRKIMEQSP-DMHNAEISKRLGKRW
>gi|256073640|ref|XP_002573137.1|/421-459 pangolin [Schistosoma mansoni]
IKKPLNAFMLFMKEMRSRVQEECT-LKESAAINQVLGKKW
>gi|238658310|emb|CAZ29369.1|/421-459 pangolin, putative [Schistosoma mansoni]
IKKPLNAFMLFMKEMRSRVQEECT-LKESAAINQVLGKKW
>gi|256071577|ref|XP_002572116.1|/594-632 pangolin [Schistosoma mansoni]
IKKPLNAFMLFMKDMRPIVQEECT-LKESAAINQILGKKW
>gi|238657268|emb|CAZ28346.1|/594-632 pangolin, putative [Schistosoma mansoni]
IKKPLNAFMLFMKDMRPIVQEECT-LKESAAINQILGKKW
>gi|256079805|ref|XP_002576175.1|/179-217 T-cell specific transcription factor tcf [Schistosoma mansoni]
IKKPLNAFMLFMKEMRSQVIAECT-LKESAAINQILGRKW
>gi|238661437|emb|CAZ32410.1|/179-217 T-cell specific transcription factor, tcf, putative [Schistosoma mansoni]
IKKPLNAFMLFMKEMRSQVIAECT-LKESAAINQILGRKW
>gi|156359320|ref|XP_001624718.1|/12-50 predicted protein [Nematostella vectensis]
IKKPLNAFMLYMKDMRPKVVAECT-LKESAAINQILGKKW
>gi|6678245|ref|NP_033357.1|/188-226 transcription factor 7, T-cell specific [Mus musculus]
IKKPLNAFMLYMKEMRAKVIAECT-LKESAAINQILGRRW
>gi|187951993|gb|AAI38597.1|/188-226 Transcription factor 7, T-cell specific [Mus musculus]
IKKPLNAFMLYMKEMRAKVIAECT-LKESAAINQILGRRW
>gi|241028712|ref|XP_002406342.1|/33-71 pangolin, putative [Ixodes scapularis]
VKKPLNAFMLYMKEMRAKVVAECT-LKESAAINQILGRRW
>gi|158300168|ref|XP_320170.4|/273-311 AGAP012389-PA [Anopheles gambiae str. PEST]
VKKPLNAFMLYMKEMRAKVVAECT-LKESAAINQILGRKW
>gi|118764039|gb|AAI28306.1|/357-395 Transcription factor 3 [Mus musculus]
VKKPLNAFMLYMKEMRAKVVAECT-LKESAAINQILGRKW
>gi|118763823|gb|AAI28307.1|/343-381 Transcription factor 3 [Mus musculus]
VKKPLNAFMLYMKEMRAKVVAECT-LKESAAINQILGRKW
>gi|13786123|ref|NP_112573.1|/346-384 HMG-box transcription factor TCF-3 [Homo sapiens]
VKKPLNAFMLYMKEMRAKVVAECT-LKESAAINQILGRKW
>gi|158300143|ref|XP_320144.4|/347-385 AGAP012411-PA [Anopheles gambiae str. PEST]
IKKPLNAFMLYMKEMRAKVVAECT-LKESAAINQILGRKW
>gi|18858965|ref|NP_571501.1|/265-303 lymphocyte enhancer binding factor 1 [Danio rerio]
IKKPLNAFMLYMKEMRANVVAECT-LKESAAINQILGRRW
>gi|7705917|ref|NP_057353.1|/299-337 lymphoid enhancer-binding factor 1 isoform 1 [Homo sapiens]
IKKPLNAFMLYMKEMRANVVAECT-LKESAAINQILGRRW
>gi|119626629|gb|EAX06224.1|/299-337 lymphoid enhancer-binding factor 1, isoform CRA_b [Homo sapiens]
IKKPLNAFMLYMKEMRANVVAECT-LKESAAINQILGRRW
>gi|119626627|gb|EAX06222.1|/299-337 lymphoid enhancer-binding factor 1, isoform CRA_b [Homo sapiens]
IKKPLNAFMLYMKEMRANVVAECT-LKESAAINQILGRRW
>gi|195222732|ref|NP_001124185.1|/271-309 lymphoid enhancer-binding factor 1 isoform 2 [Homo sapiens]
IKKPLNAFMLYMKEMRANVVAECT-LKESAAINQILGRRW
>gi|119626628|gb|EAX06223.1|/271-309 lymphoid enhancer-binding factor 1, isoform CRA_c [Homo sapiens]
IKKPLNAFMLYMKEMRANVVAECT-LKESAAINQILGRRW
>gi|260656057|ref|NP_001159591.1|/203-241 lymphoid enhancer-binding factor 1 isoform 4 [Homo sapiens]
IKKPLNAFMLYMKEMRANVVAECT-LKESAAINQILGRRW
>gi|35505445|gb|AAH57543.1|/269-307 Lef1 protein [Mus musculus]
IKKPLNAFMLYMKEMRANVVAECT-LKESAAINQILGRRW
>gi|195222734|ref|NP_001124186.1|/271-309 lymphoid enhancer-binding factor 1 isoform 3 [Homo sapiens]
IKKPLNAFMLYMKEMRANVVAECT-LKESAAINQILGRRW
>gi|119626630|gb|EAX06225.1|/271-309 lymphoid enhancer-binding factor 1, isoform CRA_d [Homo sapiens]
IKKPLNAFMLYMKEMRANVVAECT-LKESAAINQILGRRW
>gi|253722559|pdb|2LEF|A/3-41 Chain A, Lef1 Hmg Domain (From Mouse), Complexed With Dna (15bp), Nmr, 12 Structures
IKKPLNAFMLYMKEMRANVVAEST-LKESAAINQILGRRW
>gi|60678145|gb|AAX33579.1|/273-311 GH23203p [Drosophila melanogaster]
IKKPLNAFMLYMKEMRAKVVAECT-LKESAAINQILGRRW
>gi|195469295|ref|XP_002099573.1|/272-310 GE14535 [Drosophila yakuba]
IKKPLNAFMLYMKEMRAKVVAECT-LKESAAINQILGRRW
>gi|218506047|gb|ACK77665.1|/273-311 RE55961p [Drosophila melanogaster]
IKKPLNAFMLYMKEMRAKVVAECT-LKESAAINQILGRRW
>gi|205361013|gb|ACI03583.1|/273-311 RE59509p [Drosophila melanogaster]
IKKPLNAFMLYMKEMRAKVVAECT-LKESAAINQILGRRW
>gi|211938745|gb|ABK30926.2|/278-316 RT01139p [Drosophila melanogaster]
IKKPLNAFMLYMKEMRAKVVAECT-LKESAAINQILGRRW
>gi|242010142|ref|XP_002425835.1|/86-124 T-cell specific transcription factor, tcf, putative [Pediculus humanus corporis]
IKKPLNAFMLYMKEMRAKVVAECT-LKESAAINQILGRRW
>gi|86515330|ref|NP_001034490.1|/479-517 pangolin [Tribolium castaneum]
IKKPLNAFMLYMKEMRAKVVAECT-LKESAAINQILGRRW
>gi|263359708|gb|ACY70544.1|/760-798 hypothetical protein DVIR88_6g0081 [Drosophila virilis]
IKKPLNAFMLYMKEMRAKVVAECT-LKESAAINQILGRRW
>gi|198462183|ref|XP_001352362.2|/274-312 GA14746 [Drosophila pseudoobscura pseudoobscura]
IKKPLNAFMLYMKEMRAKVVAECT-LKESAAINQILGRRW
>gi|40215913|gb|AAR82799.1|/439-477 HL03718p [Drosophila melanogaster]
IKKPLNAFMLYMKEMRAKVVAECT-LKESAAINQILGRRW
>gi|54020789|ref|NP_001005640.1|/324-362 transcription factor 7-like 1 (T-cell specific, HMG-box) [Xenopus (Silurana) tropicalis]
IKKPLNAFMLYMKEMRAKVVAECT-LKESAAINQILGRRW
>gi|18859463|ref|NP_571344.1|/329-367 transcription factor 7-like 1a (T-cell specific, HMG-box) [Danio rerio]
IKKPLNAFMLYMKEMRAKVVAECT-LKESAAINQILGRRW
>gi|259013442|ref|NP_001158464.1|/347-385 transcription factor 7-like protein [Saccoglossus kowalevskii]
IKKPLNAFMLYMKEMRAKVVAECT-LKESAAINQILGRRW
>gi|260802532|ref|XP_002596146.1|/320-358 hypothetical protein BRAFLDRAFT_66125 [Branchiostoma floridae]
IKKPLNAFMLYMKEMRAKVVAECT-LKESAAINQILGRRW
>gi|208436353|gb|ACI28525.1|/327-365 TCF7L2 isoform pFC8A_TCF7L2_D4,ex1-11-13a-14 [Homo sapiens]
IKKPLNAFMLYMKEMRAKVVAECT-LKESAAINQILGRRW
>gi|208436349|gb|ACI28523.1|/265-303 TCF7L2 isoform pFC8A_TCF7L2_D5_ex3,4a-11,12,13a,14 [Homo sapiens]
IKKPLNAFMLYMKEMRAKVVAECT-LKESAAINQILGRRW
>gi|208436347|gb|ACI28522.1|/221-259 TCF7L2 isoform pFC8A_TCF7L2_D5_ex3-11,12,13a,14 [Homo sapiens]
IKKPLNAFMLYMKEMRAKVVAECT-LKESAAINQILGRRW
>gi|208436365|gb|ACI28531.1|/221-259 TCF7L2 isoform pFC8A_TCF7L2_H2_ex3-11-12-13-14 [Homo sapiens]
IKKPLNAFMLYMKEMRAKVVAECT-LKESAAINQILGRRW
>gi|208436367|gb|ACI28532.1|/327-365 TCF7L2 isoform pFC8A_TCF7L2_ex1-11-13-14 [Homo sapiens]
IKKPLNAFMLYMKEMRAKVVAECT-LKESAAINQILGRRW
>gi|30354712|gb|AAH52022.1|/327-365 Transcription factor 7-like 2, T-cell specific, HMG-box [Mus musculus]
IKKPLNAFMLYMKEMRAKVVAECT-LKESAAINQILGRRW
>gi|208436361|gb|ACI28529.1|/293-331 TCF7L2 isoform pFC8A_TCF7L2_B4_ex1-no4-11-14 [Homo sapiens]
IKKPLNAFMLYMKEMRAKVVAECT-LKESAAINQILGRRW
>gi|208436351|gb|ACI28524.1|/332-370 TCF7L2 isoform pFC8A_TCF7L2_A3,ex1-12,13,13a [Homo sapiens]
IKKPLNAFMLYMKEMRAKVVAECT-LKESAAINQILGRRW
>gi|208436359|gb|ACI28528.1|/327-365 TCF7L2 isoform pFC8A_TCF7L2_ex1-11-12-14 [Homo sapiens]
IKKPLNAFMLYMKEMRAKVVAECT-LKESAAINQILGRRW
>gi|208436357|gb|ACI28527.1|/327-365 TCF7L2 isoform pFC8A_TCF7L2_B1_ex1-11-12-13-13b [Homo sapiens]
IKKPLNAFMLYMKEMRAKVVAECT-LKESAAINQILGRRW
>gi|21619669|gb|AAH32656.1|/323-361 TCF7L2 protein [Homo sapiens]
IKKPLNAFMLYMKEMRAKVVAECT-LKESAAINQILGRRW
>gi|208436355|gb|ACI28526.1|/323-361 TCF7L2 isoform pFC8A_TCF7L2_H7_ex1-11-13-13b [Homo sapiens]
IKKPLNAFMLYMKEMRAKVVAECT-LKESAAINQILGRRW
>gi|208436363|gb|ACI28530.1|/327-365 TCF7L2 isoform pFC8A_TCF7L2_B8_ex1-11-14 [Homo sapiens]
IKKPLNAFMLYMKEMRAKVVAECT-LKESAAINQILGRRW
>gi|40538762|ref|NP_571334.1|/333-371 transcription factor 7-like 2 [Danio rerio]
IKKPLNAFMLYMKEMRAKVVAECT-LKESAAINQILGRRW
>gi|40538756|ref|NP_571371.1|/326-364 transcription factor 7-like 1b (T-cell specific, HMG-box) [Danio rerio]
IKKPLNAFMLYMKEMRAKVVAECT-LKENAAINQILGRRW
>gi|242005681|ref|XP_002423691.1|/980-1018 capicua protein, putative [Pediculus humanus corporis]
IRRPMNAFMIFSKRHRALVHQRHP-NQDNRTVSKILGEWW
>gi|49257347|gb|AAH73587.1|/433-471 MGC82885 protein [Xenopus laevis]
CKRPMNAFMLFAKKYRVEYTQMYP-GKDNRAISVILGDRW
>gi|122144894|sp|Q2KJ34.1|HBP1_BOVIN/432-470 RecName: Full=HMG box-containing protein 1; AltName: Full=HMG box transcription factor 1; AltName: Full=High mobility group box transcription factor 1
CKRPMNAFMLFAKKYRVEYTQMYP-GKDNRAISVILGDRW
>gi|20072442|gb|AAH26853.1|/436-474 High mobility group box transcription factor 1 [Mus musculus]
CKRPMNAFMLFAKKYRVEYTQMYP-GKDNRAISVILGDRW
>gi|119603800|gb|EAW83394.1|/434-472 HMG-box transcription factor 1, isoform CRA_a [Homo sapiens]
CKRPMNAFMLFAKKYRVEYTQMYP-GKDNRAISVILGDRW
>gi|119603798|gb|EAW83392.1|/434-472 HMG-box transcription factor 1, isoform CRA_a [Homo sapiens]
CKRPMNAFMLFAKKYRVEYTQMYP-GKDNRAISVILGDRW
>gi|119603799|gb|EAW83393.1|/434-472 HMG-box transcription factor 1, isoform CRA_b [Homo sapiens]
CKRPMNAFMLFAKKYRVEYTQMYP-GKDNRAISVILGDRW
>gi|268534682|ref|XP_002632472.1|/121-159 Hypothetical protein CBG13704 [Caenorhabditis briggsae]
VKRPLNPFMVYCQVRRAELAVTDP-GLPSAEILKRLGAGW
>gi|268534322|ref|XP_002632292.1|/32-70 Hypothetical protein CBG07189 [Caenorhabditis briggsae]
VKRPINPFMLWCKSKRADMLKKNA-GMKPSEVSKQLGEGW
>gi|268577183|ref|XP_002643573.1|/150-188 Hypothetical protein CBG16280 [Caenorhabditis briggsae]
VKRPMNPFMIWCRSKRGEMLKTQP-GMKPSEISKQLGEGW
>gi|147902844|ref|NP_001081201.1|/18-56 Sox-D protein [Xenopus laevis]
VKRPMNAFMVWSSGERKRMSALHP-KMHNSEISRRLGEIW
>gi|268578807|ref|XP_002644386.1|/124-162 Hypothetical protein CBG14226 [Caenorhabditis briggsae]
IKRPMNAFMVWSQQRRQQISATGQ-KFHNSDISKMLGVEW
>gi|268568634|ref|XP_002640306.1|/39-77 Hypothetical protein CBG12840 [Caenorhabditis briggsae]
VKRPMNSFMVFSQAERKKITMAQP-HLHNAVISQQLSKKW
>gi|261858654|dbj|BAI45849.1|/337-375 SRY (sex determining region Y)-box 30 [synthetic construct]
VKRPMNAFMVWARIHRPALAKANP-AANNAEISVQLGLEW
>gi|261385866|emb|CBH19449.1|/337-375 unnamed protein product [Homo sapiens]
VKRPMNAFMVWARIHRPALAKANP-AANNAEISVQLGLEW
>gi|162319086|gb|AAI56194.1|/366-404 SRY-box containing gene 30 [synthetic construct]
VKRPMNAFMVWARIHRPALAKANP-AANNAEISVQLGLEW
>gi|260826644|ref|XP_002608275.1|/147-185 hypothetical protein BRAFLDRAFT_125084 [Branchiostoma floridae]
VKRPMNAFMVWARIHRPALARSHP-RANNADISCQLGEKW
>gi|13398527|gb|AAK21916.1|AF337048_1/5-43 SRY transcription factor [Mus musculus domesticus]
VKRPMNAFMVWSRGERHKLAQQNP-SMQNTEISKQLGCRW
>gi|13398525|gb|AAK21915.1|AF337047_1/5-43 SRY transcription factor [Mus musculus domesticus]
VKRPMNAFMVWSRGERHKLAQQNP-SMQNTEISKQLGCRW
>gi|2623365|gb|AAC53440.1|/5-43 sex determining protein [Mus musculus domesticus]
VKRPMNAFMVWSRGERHKLAQQNP-SMQNTEISKQLGCRW
>gi|463150|gb|AAA40142.1|/5-43 sex determining protein [Mus musculus]
VKRPMNAFMVWSRGERHKLAQQNP-SMQNTEISKQLGCRW
>gi|460123|gb|AAB60446.1|/5-43 Sry [Mus musculus]
VKRPMNAFMVWSRGERHKLAQQNP-SMQNTEISKQLGCRW
>gi|2271481|gb|AAC53451.1|/5-43 sex determining protein [Mus spicilegus]
VKRPMNAFMVWSRGERHKLAQQNP-SMQNTEISKQLGCRW
>gi|2623381|gb|AAC53448.1|/5-43 sex determining protein [Mus spicilegus]
VKRPMNAFMVWSRGERHKLAQQNP-SMQNTEISKQLGCRW
>gi|2271483|gb|AAC53452.1|/5-43 sex determining protein [Mus spretus]
VKRPMNAFMVWSRGERHKLAQQNP-SMQNTEISKQLGCRW
>gi|2623383|gb|AAC53449.1|/5-43 sex determining protein [Mus spretus]
VKRPMNAFMVWSRGERHKLAQQNP-SMQNTEISKQLGCRW
>gi|496150|gb|AAA40102.1|/5-43 sex-determining protein [Mus spretus]
VKRPMNAFMVWSRGERHKLAQQNP-SMQNTEISKQLGCRW
>gi|463146|gb|AAA40140.1|/5-43 sex determining protein [Mus spicilegus]
VKRPMNAFMVWSRGERHKLAQQNP-SMQNTEISKQLGCRW
>gi|463140|gb|AAA40137.1|/5-43 sex determining protein [Mus macedonicus]
VKRPMNAFMVWSRGERHKLAQQNP-SMQNTEISKQLGCRW
>gi|2623379|gb|AAC53447.1|/5-43 sex determining protein [Mus musculus castaneus]
VKRPMNAFMVWSRGERHKLAQQNP-SMQNTEISKQLGCRW
>gi|2623377|gb|AAC53446.1|/5-43 sex determining protein [Mus musculus]
VKRPMNAFMVWSRGERHKLAQQNP-SMQNTEISKQLGCRW
>gi|2623375|gb|AAC53445.1|/5-43 sex determining protein [Mus musculus]
VKRPMNAFMVWSRGERHKLAQQNP-SMQNTEISKQLGCRW
>gi|2623373|gb|AAC53444.1|/5-43 sex determining protein [Mus musculus musculus]
VKRPMNAFMVWSRGERHKLAQQNP-SMQNTEISKQLGCRW
>gi|2623371|gb|AAC53443.1|/5-43 sex determining protein [Mus musculus musculus]
VKRPMNAFMVWSRGERHKLAQQNP-SMQNTEISKQLGCRW
>gi|2623369|gb|AAC53442.1|/5-43 sex determining protein [Mus musculus musculus]
VKRPMNAFMVWSRGERHKLAQQNP-SMQNTEISKQLGCRW
>gi|2623367|gb|AAC53441.1|/5-43 sex determining protein [Mus musculus musculus]
VKRPMNAFMVWSRGERHKLAQQNP-SMQNTEISKQLGCRW
>gi|463142|gb|AAA40138.1|/5-43 sex determining protein [Mus cervicolor]
VKRPMNAFMVWSRGERHKLAQQNP-SMQNTEISKQLGCRW
>gi|463144|gb|AAA40139.1|/5-43 sex determining protein [Mus cookii]
VKRPMNAFMVWSRGERHKLAQQNP-SMQNTEISKQLGCRW
>gi|463148|gb|AAA40141.1|/5-43 sex determining protein [Mus caroli]
IKRPMNAFMVWSRGERHKLAQQNP-SMQNTEISKQLGCRW
>gi|7341253|gb|AAF61219.1|AF230075_1/6-44 sex-determining region Y [Lepus europaeus]
VKRPMNAFMVWSQHQRRQVALQNP-KMRNSDISKQLGHQW
>gi|229559723|gb|ACQ77147.1|/54-92 SRY [Tarsius dentatus]
VKRPMNAFLVWSRGQRRRMALENP-TMQNSEISKLLGYRW
>gi|229559721|gb|ACQ77146.1|/54-92 SRY [Tarsius dentatus]
VKRPMNAFLVWSRGQRRRMALENP-TMQNSEISKLLGYRW
>gi|37777684|gb|AAR02416.1|/54-92 SRY [Bubalus bubalis]
IKRPMNAFILWSRERRRKLALENP-KMKNSEISKQLGYEW
>gi|19386555|gb|AAL86547.1|/54-92 sex determining factor SRY [Bos javanicus]
VKRPMNAFIVWSRERRRKVALENP-KMKNSDISKQLGYEW
>gi|19386539|gb|AAL86542.1|/54-92 sex determining factor SRY [Bison bison]
VKRPMNAFIVWSRERRRKVALENP-KMKNSDISKQLGYEW
>gi|19386552|gb|AAL86546.1|/54-92 sex determining factor SRY [Bos indicus]
VKRPMNAFIVWSRERRRKVALENP-KMKNSDISKQLGYEW
>gi|19386549|gb|AAL86545.1|/54-92 sex determining factor SRY [Bos grunniens]
VKRPMNAFIVWSRERRRKVALENP-KMKNSDISKQLGYEW
>gi|19386546|gb|AAL86544.1|/54-92 sex determining factor SRY [Bos frontalis]
VKRPMNAFIVWSRERRRKVALENP-KMKNSDISKQLGYEW
>gi|19386542|gb|AAL86543.1|/54-92 sex determining factor SRY [Bison bonasus]
VKRPMNAFIVWSRERRRKVALENP-KMKNSDISKQLGYEW
>gi|61252093|sp|Q27949.2|SRY_BISBO/54-92 RecName: Full=Sex-determining region Y protein; AltName: Full=Testis-determining factor
VKRPMNAFIVWSRERRRKVALENP-KMKNSDISKQLGYEW
>gi|558464|gb|AAA50602.1|/54-92 sex determining region Y protein [Bos taurus]
VKRPMNAFIVWSRERRRKVALENP-KMKNSDISKQLGYEW
>gi|4878007|gb|AAD31532.1|AF148463_1/54-92 sex determining region Y protein [Bos grunniens]
VKRPMNAFIVWSRERRRKVALEYP-KMKNSDISKQLGYEW
>gi|4878005|gb|AAD31531.1|AF148462_1/54-92 sex determining region Y protein [Bos taurus]
VKRPMNAFIVWSRERRRKVALEYP-KMKNSDISKQLGYEW
>gi|37223161|gb|AAQ67730.1|/54-92 SRY [Moschus berezovskii]
IKRPMNAFIVWSRERRRKVALENP-QMQNSEISKQLGYEW
>gi|37223163|gb|AAQ67731.1|/54-92 SRY [Moschus chrysogaster]
VKRPMNAFIVWSRERRRKVALENP-QMQNSEISKQPGYEW
>gi|18378621|gb|AAL68648.1|/44-82 sex-determining region Y [Elaphodus cephalophus]
VKRPMNAFIVWSRERRRKVALENP-KMQNSEISKQLGYEW
>gi|9988954|gb|AAG09618.1|/54-92 sex-determining region Y [Muntiacus muntjak muntjak]
VKRPMNAFIVWSRERRRKVALENP-KMQNSEISKQLGYEW
>gi|18378625|gb|AAL68650.1|/44-82 sex-determining region Y [Muntiacus reevesi]
VKRPMNAFIVWSRERRRKVALENP-KMQNSEISKQLGYEW
>gi|18378623|gb|AAL68649.1|/44-82 sex-determining region Y [Muntiacus crinifrons]
VKRPMNAFIVWSRERRRKVALENP-KMQNSEISKQLGYEW
>gi|51318098|gb|AAU00119.1|/26-64 sex determining protein [Ovis aries]
VKRPMNAFIVWSRERRRKVALENP-KLQNSEISKQLGYEW
>gi|56967963|gb|AAW32119.1|/62-100 sex determining region Y [Sus scrofa coreanus]
VKRPMNAFIVWSRDQRRKVALENP-QMQNSEISKWLGCKW
>gi|56967947|gb|AAW32111.1|/62-100 sex determining region Y [Sus scrofa]
VKRPMNAFIVWSRDQRRKVALENP-QMQNSEISKWLGCKW
>gi|56967943|gb|AAW32109.1|/62-100 sex determining region Y [Sus scrofa]
VKRPMNAFIVWSRDQRRKVALENP-QMQNSEISKWLGCKW
>gi|56967941|gb|AAW32108.1|/62-100 sex determining region Y [Sus scrofa]
VKRPMNAFIVWSRDQRRKVALENP-QMQNSEISKWLGCKW
>gi|56967965|gb|AAW32120.1|/62-100 sex determining region Y [Sus scrofa coreanus]
VKRPMNAFIVWSRDQRRKVALENP-QMQNSEISKWLGCKW
>gi|56967959|gb|AAW32117.1|/62-100 sex determining region Y [Sus scrofa coreanus]
VKRPMNAFIVWSRDQRRKVALENP-QMQNSEISKWLGCKW
>gi|56967949|gb|AAW32112.1|/62-100 sex determining region Y [Sus scrofa]
VKRPMNAFIVWSRDQRRKVALENP-QMQNSEISKWLGCKW
>gi|56967961|gb|AAW32118.1|/62-100 sex determining region Y [Sus scrofa coreanus]
VKRPMNAFIVWSRDQRRKVALENP-QMQNSEISKWLGCKW
>gi|56967955|gb|AAW32115.1|/62-100 sex determining region Y [Sus scrofa]
VKRPMNAFIVWSRDQRRKVALENP-QMQNSEISKWLGCKW
>gi|2506520|sp|P36393.2|SRY_PIG/62-100 RecName: Full=Sex-determining region Y protein; AltName: Full=Testis-determining factor
VKRPMNAFIVWSRDQRRKVALENP-QMQNSEISKWLGCKW
>gi|47523952|ref|NP_999617.1|/62-100 sex determining region Y [Sus scrofa]
VKRPMNAFIVWSRDQRRKVALENP-QMQNSEISKWLGCKW
>gi|5853302|gb|AAD54412.1|/1-39 SRY protein [Elephas maximus]
VKRPMNAFLVWFCDQRRKMALENP-QMRNSEISKLLGYQW
>gi|6175054|sp|P36389.2|SRY_HORSE/54-92 RecName: Full=Sex-determining region Y protein; AltName: Full=Testis-determining factor
VKRPMNAFMVWSRDHRRKVALENP-QLQNSEISKRLGCQW
>gi|20563170|gb|AAM27905.1|/60-98 SRY [Cebus albifrons]
VKRPMNAFIVWSRDQRRKMAVQNP-QMRNSEISKRLGYQW
>gi|20563168|gb|AAM27904.1|/60-98 SRY [Callimico goeldii]
VKRPMNAFIVWSRDQRRKMAVENP-QMRNSEISKRLGYQW
>gi|20563186|gb|AAM27913.1|/60-98 SRY [Callithrix aurita]
VKRPMNAFIVWSRDQRRKMAVENP-QMRNSEISKRLGYQW
>gi|20563156|gb|AAM27898.1|/60-98 SRY [Callithrix aurita]
VKRPMNAFIVWSRDQRRKMAVENP-QMRNSEISKRLGYQW
>gi|20563164|gb|AAM27902.1|/60-98 SRY [Callithrix penicillata]
VKRPMNAFIVWSRDQRRKMAVENP-QMRNSEISKRLGYQW
>gi|20563162|gb|AAM27901.1|/60-98 SRY [Callithrix kuhli]
VKRPMNAFIVWSRDQRRKMAVENP-QMRNSEISKRLGYQW
>gi|20563160|gb|AAM27900.1|/60-98 SRY [Callithrix jacchus]
VKRPMNAFIVWSRDQRRKMAVENP-QMRNSEISKRLGYQW
>gi|20563158|gb|AAM27899.1|/60-98 SRY [Callithrix geoffroyi]
VKRPMNAFIVWSRDQRRKMAVENP-QMRNSEISKRLGYQW
>gi|20563184|gb|AAM27912.1|/60-98 SRY [Saguinus midas midas]
VKRPMNAFIVWSRDQRRKMAVENP-QMRNSEISKRLGYQW
>gi|20563148|gb|AAM27894.1|/60-98 SRY [Leontopithecus rosalia]
VKRPMNAFIVWSRDQRRKMAVENP-QMRNSEISKRLGYQW
>gi|20563146|gb|AAM27893.1|/60-98 SRY [Leontopithecus rosalia]
VKRPMNAFIVWSRDQRRKMAVENP-QMRNSEISKRLGYQW
>gi|20563144|gb|AAM27892.1|/60-98 SRY [Leontopithecus chrysopygus]
VKRPMNAFIVWSRDQRRKMAVENP-QMRNSEISKRLGYQW
>gi|20563142|gb|AAM27891.1|/60-98 SRY [Leontopithecus chrysomelas]
VKRPMNAFIVWSRDQRRKMAVENP-QMRNSEISKRLGYQW
>gi|20563154|gb|AAM27897.1|/60-98 SRY [Aotus infulatus]
VKRPMNAFIVWSRDQRRKMAVENP-QMRNSEISKRLGYQW
>gi|20563152|gb|AAM27896.1|/60-98 SRY [Aotus azarai]
VKRPMNAFIVWSRDQRRKMAVENP-QMRNSEISKRLGYQW
>gi|20563150|gb|AAM27895.1|/60-98 SRY [Aotus lemurinus griseimembra]
VKRPMNAFIVWSRDQRRKMAVENP-QMRNSEISKRLGYQW
>gi|20563176|gb|AAM27908.1|/60-98 SRY [Cebus apella apella]
VKRPMNAFIVWSRDQRRKMAVENP-QMRNSEISKRLGYQW
>gi|20563174|gb|AAM27907.1|/60-98 SRY [Cebus apella apella]
VKRPMNAFIVWSRDQRRKMAVENP-QMRNSEISKRLGYQW
>gi|20563182|gb|AAM27911.1|/60-98 SRY [Cebus xanthosternos]
VKRPMNAFIVWSRDQRRKMAVENP-QMRNSEISKRLGYQW
>gi|20563180|gb|AAM27910.1|/60-98 SRY [Cebus olivaceus]
VKRPMNAFIVWSRDQRRKMAVENP-QMRNSEISKRLGYQW
>gi|20563172|gb|AAM27906.1|/60-98 SRY [Cebus albifrons]
VKRPMNAFIVWSRDQRRKMAVENP-QMRNSEISKRLGYQW
>gi|20563178|gb|AAM27909.1|/60-98 SRY [Cebus capucinus]
VKRPMNAFIVWSRDQRRKMAVENP-QMRNSEISKRLGYQW
>gi|1711529|sp|P51501.1|SRY_CALJA/60-98 RecName: Full=Sex-determining region Y protein; AltName: Full=Testis-determining factor
VKRPMNAFIVWSRDQRRKMAVENP-QMRNSEISKRLGYQW
>gi|20563166|gb|AAM27903.1|/60-98 SRY [Callithrix pygmaea]
VKRPMNAFIVWSRDQRRKMAVENP-QMRNSEISKWLGYQW
>gi|18034602|gb|AAL57589.1|/55-93 SRY [Rhinopithecus bieti]
VKRPMNAFIVWSRDQRRKMALENP-KMLNSEISKQLGYQW
>gi|18034616|gb|AAL57596.1|/55-93 SRY [Macaca arctoides]
VKRPMNAFIVWSRDQRRKMALENP-KMRNSEISKQLGYQW
>gi|18677268|gb|AAL78273.1|/60-98 sex-determining factor SRY [Macaca fascicularis]
VKRPMNAFIVWSRDQRRKMALENP-KMRNSEISKQLGYQW
>gi|18677266|gb|AAL78272.1|/60-98 sex-determining factor SRY [Macaca fascicularis]
VKRPMNAFIVWSRDQRRKMALENP-KMRNSEISKQLGYQW
>gi|18677264|gb|AAL78271.1|/60-98 sex-determining factor SRY [Macaca fascicularis]
VKRPMNAFIVWSRDQRRKMALENP-KMRNSEISKQLGYQW
>gi|18677262|gb|AAL78270.1|/60-98 sex-determining factor SRY [Macaca fascicularis]
VKRPMNAFIVWSRDQRRKMALENP-KMRNSEISKQLGYQW
>gi|11344667|gb|AAG34412.1|/60-98 SRY [Macaca fascicularis]
VKRPMNAFIVWSRDQRRKMALENP-KMRNSEISKQLGYQW
>gi|11344665|gb|AAG34411.1|/60-98 SRY [Macaca fascicularis]
VKRPMNAFIVWSRDQRRKMALENP-KMRNSEISKQLGYQW
>gi|18677260|gb|AAL78269.1|/60-98 sex-determining factor SRY [Macaca mulatta]
VKRPMNAFIVWSRDQRRKMALENP-KMRNSEISKQLGYQW
>gi|18677258|gb|AAL78268.1|/60-98 sex-determining factor SRY [Macaca fuscata]
VKRPMNAFIVWSRDQRRKMALENP-KMRNSEISKQLGYQW
>gi|18677256|gb|AAL78267.1|/60-98 sex-determining factor SRY [Macaca cyclopis]
VKRPMNAFIVWSRDQRRKMALENP-KMRNSEISKQLGYQW
>gi|18677254|gb|AAL78266.1|/60-98 sex-determining factor SRY [Macaca fascicularis]
VKRPMNAFIVWSRDQRRKMALENP-KMRNSEISKQLGYQW
>gi|18677252|gb|AAL78265.1|/60-98 sex-determining factor SRY [Macaca fascicularis]
VKRPMNAFIVWSRDQRRKMALENP-KMRNSEISKQLGYQW
>gi|11344685|gb|AAG34421.1|/60-98 SRY [Macaca mulatta]
VKRPMNAFIVWSRDQRRKMALENP-KMRNSEISKQLGYQW
>gi|11344683|gb|AAG34420.1|/60-98 SRY [Macaca mulatta]
VKRPMNAFIVWSRDQRRKMALENP-KMRNSEISKQLGYQW
>gi|11344681|gb|AAG34419.1|/60-98 SRY [Macaca mulatta]
VKRPMNAFIVWSRDQRRKMALENP-KMRNSEISKQLGYQW
>gi|11344669|gb|AAG34413.1|/60-98 SRY [Macaca fascicularis]
VKRPMNAFIVWSRDQRRKMALENP-KMRNSEISKQLGYQW
>gi|11344663|gb|AAG34410.1|/60-98 SRY [Macaca fascicularis]
VKRPMNAFIVWSRDQRRKMALENP-KMRNSEISKQLGYQW
>gi|11344653|gb|AAG34405.1|/60-98 SRY [Macaca cyclopis]
VKRPMNAFIVWSRDQRRKMALENP-KMRNSEISKQLGYQW
>gi|11344701|gb|AAG34429.1|/60-98 SRY [Macaca ochreata]
VKRPMNAFIVWSRDQRRKMALENP-KMRNSEISKHLGYQW
>gi|11344699|gb|AAG34428.1|/60-98 SRY [Macaca nigrescens]
VKRPMNAFIVWSRDQRRKMALENP-KMRNSEISKHLGYQW
>gi|11344675|gb|AAG34416.1|/60-98 SRY [Macaca hecki]
VKRPMNAFIVWSRDQRRKMALENP-KMRNSEISKHLGYQW
>gi|11344677|gb|AAG34417.1|/60-98 SRY [Macaca maura]
VKRPMNAFIVWSRDQRRKMALENP-KMRNSEISKHLGYQW
>gi|11344635|gb|AAG34396.1|/60-98 SRY [Macaca tonkeana]
VKRPMNAFIVWSRDQRRKMALENP-KMRNSEISKHLGYQW
>gi|11344633|gb|AAG34395.1|/60-98 SRY [Macaca tonkeana]
VKRPMNAFIVWSRDQRRKMALENP-KMRNSEISKHLGYQW
>gi|11344697|gb|AAG34427.1|/60-98 SRY [Macaca nigra]
VKRPMNAFIVWSRDQRRKMALENP-KMRNSEISKHLGYQW
>gi|18034612|gb|AAL57594.1|/55-93 SRY [Trachypithecus phayrei]
VKRPMNAFIVWSRDQRRKMALENP-KMRNSEISKQLGYQW
>gi|18034600|gb|AAL57588.1|/55-93 SRY [Trachypithecus francoisi]
VKRPMNAFIVWSRDQRRKMALENP-KMRNSEISKQLGYQW
>gi|11344627|gb|AAG34392.1|/60-98 SRY [Trachypithecus cristatus]
VKRPMNAFIVWSRDQRRKMALENP-KMRNSEISKQLGYQW
>gi|11344625|gb|AAG34391.1|/60-98 SRY [Presbytis melalophos]
VKRPMNAFIVWSRDQRRKMALENP-KMRNSEISKQLGYQW
>gi|18034606|gb|AAL57591.1|/55-93 SRY [Mandrillus leucophaeus]
VKRPMNAFIVWSRDQRRKMALENP-KMRNSEISKQLGYQW
>gi|18034604|gb|AAL57590.1|/55-93 SRY [Macaca fascicularis]
VKRPMNAFIVWSRDQRRKMALENP-KMRNSEISKQLGYQW
>gi|18034608|gb|AAL57592.1|/55-93 SRY [Macaca mulatta]
VKRPMNAFIVWSRDQRRKMALENP-KMRNSEISKQLGYQW
>gi|18034610|gb|AAL57593.1|/55-93 SRY [Macaca nemestrina]
VKRPMNAFIVWSRDQRRKMALENP-KMRNSEISKQLGYQW
>gi|11344721|gb|AAG34439.1|/60-98 SRY [Mandrillus sphinx]
VKRPMNAFIVWSRDQRRKMALENP-KMRNSEISKQLGYQW
>gi|22034490|gb|AAL09286.1|/60-98 SRY [Chlorocebus aethiops]
VKRPMNAFIVWSRDQRRKMALENP-KMRNSEISKQLGYQW
>gi|22034488|gb|AAL09285.1|/60-98 SRY [Chlorocebus aethiops]
VKRPMNAFIVWSRDQRRKMALENP-KMRNSEISKQLGYQW
>gi|42540536|gb|AAS19184.1|/60-98 sex-determining region protein [Chlorocebus aethiops]
VKRPMNAFIVWSRDQRRKMALENP-KMRNSEISKQLGYQW
>gi|42540534|gb|AAS19183.1|/60-98 sex-determining region protein [Chlorocebus aethiops]
VKRPMNAFIVWSRDQRRKMALENP-KMRNSEISKQLGYQW
>gi|22034496|gb|AAL09289.1|/60-98 SRY [Erythrocebus patas]
VKRPMNAFIVWSRDQRRKMALENP-KMRNSEISKQLGYQW
>gi|22034494|gb|AAL09288.1|/60-98 SRY [Erythrocebus patas]
VKRPMNAFIVWSRDQRRKMALENP-KMRNSEISKQLGYQW
>gi|22034492|gb|AAL09287.1|/60-98 SRY [Erythrocebus patas]
VKRPMNAFIVWSRDQRRKMALENP-KMRNSEISKQLGYQW
>gi|22034484|gb|AAL09283.1|/60-98 SRY [Cercopithecus lhoesti]
VKRPMNAFIVWSRDQRRKMALENP-KMRNSEISKQLGYQW
>gi|22034482|gb|AAL09282.1|/60-98 SRY [Cercopithecus lhoesti]
VKRPMNAFIVWSRDQRRKMALENP-KMRNSEISKQLGYQW
>gi|42540548|gb|AAS19190.1|/60-98 sex-determining region protein [Cercopithecus solatus]
VKRPMNAFIVWSRDQRRKMALENP-KMRNSEISKQLGYQW
>gi|22034500|gb|AAL09291.1|/60-98 SRY [Miopithecus talapoin]
VKRPMNAFIVWSRDQRRKMALENP-KMRNSEISKQLGYQW
>gi|22034498|gb|AAL09290.1|/60-98 SRY [Miopithecus talapoin]
VKRPMNAFIVWSRDQRRKMALENP-KMRNSEISKQLGYQW
>gi|11344725|gb|AAG34441.1|/60-98 SRY [Cercopithecus mona]
VKRPMNAFIVWSRDQRRKMALENP-KMRNSEISKQLGYQW
>gi|42540544|gb|AAS19188.1|/60-98 sex-determining region protein [Cercopithecus neglectus]
VKRPMNAFIVWSRDQRRKMALENP-KMRNSEISKQLGYQW
>gi|42540540|gb|AAS19186.1|/60-98 sex-determining region protein [Cercopithecus hamlyni]
VKRPMNAFIVWSRDQRRKMALENP-KMRNSEISKQLGYQW
>gi|42540550|gb|AAS19191.1|/60-98 sex-determining region protein [Cercopithecus wolfi]
VKRPMNAFIVWSRDQRRKMALENP-KMRNSEISKQLGYQW
>gi|42540552|gb|AAS19192.1|/60-98 sex-determining region protein [Cercopithecus diana]
VKRPMNAFIVWSRDQRRKMALENP-KMRNSEISKQLGYQW
>gi|22034486|gb|AAL09284.1|/60-98 SRY [Cercopithecus mitis]
VKRPMNAFIVWSRDQRRKMALENP-KMRNSEISKQLGYQW
>gi|42540546|gb|AAS19189.1|/60-98 sex-determining region protein [Cercopithecus nictitans]
VKRPMNAFIVWSRDQRRKMALENP-KMRNSEISKQLGYQW
>gi|42540538|gb|AAS19185.1|/60-98 sex-determining region protein [Cercopithecus cephus]
VKRPMNAFIVWSRDQRRKMALENP-KMRNSEISKQLGYQW
>gi|42540542|gb|AAS19187.1|/60-98 sex-determining region protein [Cercopithecus mitis]
VKRPMNAFIVWSRDQRRKMALENP-KMRNSEISKQLGYQW
>gi|11344719|gb|AAG34438.1|/60-98 SRY [Theropithecus gelada]
VKRPMNAFIVWSRDQRRKMALENP-KMRNSEISKQLGYQW
>gi|11344717|gb|AAG34437.1|/60-98 SRY [Papio hamadryas]
VKRPMNAFIVWSRDQRRKMALENP-KMRNSEISKQLGYQW
>gi|11344715|gb|AAG34436.1|/60-98 SRY [Macaca thibetana]
VKRPMNAFIVWSRDQRRKMALENP-KMRNSEISKQLGYQW
>gi|11344651|gb|AAG34404.1|/60-98 SRY [Macaca assamensis]
VKRPMNAFIVWSRDQRRKMALENP-KMRNSEISKQLGYQW
>gi|11344645|gb|AAG34401.1|/60-98 SRY [Macaca arctoides]
VKRPMNAFIVWSRDQRRKMALENP-KMRNSEISKQLGYQW
>gi|18677270|gb|AAL78274.1|/60-98 sex-determining factor SRY [Macaca sylvanus]
VKRPMNAFIVWSRDQRRKMALENP-KMRNSEISKQLGYQW
>gi|11344713|gb|AAG34435.1|/60-98 SRY [Macaca sylvanus]
VKRPMNAFIVWSRDQRRKMALENP-KMRNSEISKQLGYQW
>gi|11344711|gb|AAG34434.1|/60-98 SRY [Macaca sylvanus]
VKRPMNAFIVWSRDQRRKMALENP-KMRNSEISKQLGYQW
>gi|11344707|gb|AAG34432.1|/60-98 SRY [Macaca silenus]
VKRPMNAFIVWSRDQRRKMALENP-KMRNSEISKQLGYQW
>gi|11344695|gb|AAG34426.1|/60-98 SRY [Macaca nemestrina]
VKRPMNAFIVWSRDQRRKMALENP-KMRNSEISKQLGYQW
>gi|11344693|gb|AAG34425.1|/60-98 SRY [Macaca nemestrina]
VKRPMNAFIVWSRDQRRKMALENP-KMRNSEISKQLGYQW
>gi|11344637|gb|AAG34397.1|/60-98 SRY [Macaca silenus]
VKRPMNAFIVWSRDQRRKMALENP-KMRNSEISKQLGYQW
>gi|11344709|gb|AAG34433.1|/60-98 SRY [Macaca sinica]
VKRPMNAFIVWSRDQRRKMALENP-KMRNSEISKQLGYQW
>gi|11344705|gb|AAG34431.1|/60-98 SRY [Macaca radiata]
VKRPMNAFIVWSRDQRRKMALENP-KMRNSEISKQLGYQW
>gi|11344703|gb|AAG34430.1|/60-98 SRY [Macaca radiata]
VKRPMNAFIVWSRDQRRKMALENP-KMRNSEISKQLGYQW
>gi|11344649|gb|AAG34403.1|/60-98 SRY [Macaca arctoides]
VKRPMNAFIVWSRDQRRKMALENP-KMRNSEISKQLGYQW
>gi|11344647|gb|AAG34402.1|/60-98 SRY [Macaca arctoides]
VKRPMNAFIVWSRDQRRKMALENP-KMRNSEISKQLGYQW
>gi|11344643|gb|AAG34400.1|/60-98 SRY [Macaca arctoides]
VKRPMNAFIVWSRDQRRKMALENP-KMRNSEISKQLGYQW
>gi|11344631|gb|AAG34394.1|/60-98 SRY [Macaca sinica]
VKRPMNAFIVWSRDQRRKMALENP-KMRNSEISKQLGYQW
>gi|11344629|gb|AAG34393.1|/60-98 SRY [Macaca sinica]
VKRPMNAFIVWSRDQRRKMALENP-KMRNSEISKQLGYQW
>gi|11344723|gb|AAG34440.1|/60-98 SRY [Allenopithecus nigroviridis]
VKRPMNAFIVWSRDQRRKMALENP-EMRNSEISKQLGYQW
>gi|18034614|gb|AAL57595.1|/55-93 SRY [Pygathrix nemaeus]
VKRPMNAFIVWSRDQRRKMALENP-QMRNSEISKQLGYQW
>gi|47681283|gb|AAT37462.1|/60-98 SRY [Homo sapiens]
VKRLMNAFIVWSRDQRRKMALENP-RMRNSEISKQLGYQW
>gi|298528|gb|AAB25716.1|/5-43 male gonadal sex-determining locus [Homo sapiens]
VKRPMNAFIVWSRDQRRKMALENP-RMRNSEISKQLGYQW
>gi|45934750|gb|AAS79428.1|/60-98 SRY protein [Homo sapiens]
VKRPMNAFIVWSRDQRRKMALENP-RMRNSEISKQLGYQW
>gi|47681281|gb|AAT37461.1|/60-98 SRY [Homo sapiens]
VKRPMNAFIVWSRDQRRKMALENP-RMRNSEISKQLGYQW
>gi|49901836|gb|AAH74924.1|/60-98 Sex determining region Y [Homo sapiens]
VKRPMNAFIVWSRDQRRKMALENP-RMRNSEISKQLGYQW
>gi|47834768|gb|AAT39019.1|/60-98 sex-determining region on Y [Homo sapiens]
VKRPMNAFIVWSRDQRRKMALENP-RMRNSEISKQLGYQW
>gi|47834766|gb|AAT39018.1|/60-98 sex-determining region on Y [Homo sapiens]
VKRPMNAFIVWSRDQRRKMALENP-RMRNSEISKQLGYQW
>gi|2130615|gb|AAB58342.1|/60-98 sex-determining region Y protein [Carica papaya]
VKRPMNAFIVWSRDQRRKMALENP-RMRNSEISKQLGYQW
>gi|347962|gb|AAA16878.1|/60-98 sex determination protein [Homo sapiens]
VKRPMNAFIVWSRDQRRKMALENP-RMRNSEISKQLGYQW
>gi|47834764|gb|AAT39017.1|/60-98 sex-determining region on Y [Homo sapiens]
VKRPMNAFIVWSRDQRRKMALENP-RMRNSEISKQLGYQW
>gi|263859|gb|AAB25008.1|/37-75 testis-determining factor [Homo sapiens]
VKRPMNAFIVWSRDQRRKMALENP-RMRNSEISKQLGYQW
>gi|112491006|pdb|2GZK|A/5-43 Chain A, Structure Of A Complex Of Tandem Hmg Boxes And Dna
VKRPMNAFIVWSRDQRRKMALENP-RMRNSEISKQLGYQW
>gi|50844489|gb|AAT84368.1|/60-98 SRY [Pan troglodytes]
VKRPMNAFFVWSRDQRRKMALENP-RMRNSEISKQLGYQW
>gi|38049143|gb|AAR10379.1|/54-92 sex determining region Y protein [Enhydra lutris]
IRRPMNAFMVWSRDQRRKVALENP-QMQNSEISKQLGYQW
>gi|38049141|gb|AAR10378.1|/54-92 sex determining region Y protein [Lutra lutra]
IRRPMNAFMVWSRDQRRKVALENP-QMQNSEISKRLGYQW
>gi|5114118|gb|AAD40225.1|AF107021_1/53-91 sex determining region Y protein [Canis lupus familiaris]
VRRPMNAFLVWSRDQRRKMALENP-QMQNSEISKQLGYQW
>gi|38049145|gb|AAR10380.1|/54-92 sex determining region Y protein [Felis catus]
VKRPMNAFMVWSRDQRRKVALENP-QTQNSEISKQLGYQW
>gi|38049115|gb|AAR10365.1|/54-92 sex determining region Y protein [Monachus schauinslandi]
VRRPMNAFMVWSRDQRRRVALENP-QMKNSEISKQLGYQW
>gi|38049121|gb|AAR10368.1|/54-92 sex determining region Y protein [Mirounga leonina]
VRRPMNAFMVWSRDHRRRVALENP-QMQNSEISKQLGYQW
>gi|38049119|gb|AAR10367.1|/54-92 sex determining region Y protein [Mirounga angustirostris]
VRRPMNAFMVWSRDHRRRVALENP-QMQNSEISKQLGYQW
>gi|38049137|gb|AAR10376.1|/54-92 sex determining region Y protein [Erignathus barbatus]
VRRPMNAFMVWSRDQRRRVALENP-QMQNSEISKQLGYQW
>gi|38049117|gb|AAR10366.1|/54-92 sex determining region Y protein [Hydrurga leptonyx]
VRRPMNAFMVWSRDQRRRVALENP-QMQNSEISKQLGYQW
>gi|38049113|gb|AAR10364.1|/54-92 sex determining region Y protein [Odobenus rosmarus]
VRRPMNAFMVWSRDQRRKVALENP-QMQNSEISKQLGYQW
>gi|38049111|gb|AAR10363.1|/54-92 sex determining region Y protein [Callorhinus ursinus]
VRRPMNAFMVWSRDQRRKVALENP-QMQNSEISKQLGYQW
>gi|38049105|gb|AAR10360.1|/54-92 sex determining region Y protein [Eumetopias jubatus]
VRRPMNAFMVWSRDQRRKVALENP-QMQNSEISKQLGYQW
>gi|38049109|gb|AAR10362.1|/54-92 sex determining region Y protein [Arctocephalus gazella]
VRRPMNAFMVWSRDQRRKVALENP-QMQNSEISKQLGYQW
>gi|38049107|gb|AAR10361.1|/54-92 sex determining region Y protein [Zalophus californianus]
VRRPMNAFMVWSRDQRRKVALENP-QMQNSEISKQLGYQW
>gi|38049149|gb|AAR10382.1|/54-92 sex determining region Y protein [Arctocephalus australis]
VRRPMNAFMVWSRDQRRKVALENP-QMQNSEISKQLGYQW
>gi|38049147|gb|AAR10381.1|/54-92 sex determining region Y protein [Arctocephalus forsteri]
VRRPMNAFMVWSRDQRRKVALENP-QMQNSEISKQLGYQW
>gi|38049129|gb|AAR10372.1|/54-92 sex determining region Y protein [Pusa caspica]
VRRPMNAFMVWSRDQRRKVALENP-QMQNSEISKQLGYQW
>gi|38049125|gb|AAR10370.1|/54-92 sex determining region Y protein [Phoca groenlandica]
VRRPMNAFMVWSRDQRRKVALENP-QMQNSEISKQLGYQW
>gi|38049123|gb|AAR10369.1|/54-92 sex determining region Y protein [Cystophora cristata]
VRRPMNAFMVWSRDQRRKVALENP-QMQNSEISKQLGYQW
>gi|38049133|gb|AAR10374.1|/54-92 sex determining region Y protein [Pusa hispida]
VRRPMNAFMVWSRDQRRKVALENP-QMQNSEISKQLGYQW
>gi|38049127|gb|AAR10371.1|/54-92 sex determining region Y protein [Halichoerus grypus]
VRRPMNAFMVWSRDQRRKVALENP-QMQNSEISKQLGYQW
>gi|38049135|gb|AAR10375.1|/54-92 sex determining region Y protein [Phoca largha]
VRRPMNAFMVWSRDQRRKVALENP-QMQNSEISKQLGYQW
>gi|38049131|gb|AAR10373.1|/54-92 sex determining region Y protein [Phoca vitulina]
VRRPMNAFMVWSRDQRRKVALENP-QMQNSEISKQLGYQW
>gi|38049139|gb|AAR10377.1|/54-92 sex determining region Y protein [Ursus arctos]
VRRPMNAFMLWSRDQRRKVALENP-QMQNSEISKQLGYQW
>gi|256084473|ref|XP_002578453.1|/503-541 sox transcription factor [Schistosoma mansoni]
IKRPMNAFMIWARDERRKILKACP-DMHNSSISKFLGAKW
>gi|238663827|emb|CAZ34691.1|/503-541 sox transcription factor [Schistosoma mansoni]
IKRPMNAFMIWARDERRKILKACP-DMHNSSISKFLGAKW
>gi|40714597|gb|AAR88556.1|/203-241 LD16247p [Drosophila melanogaster]
IKRPMNAFMVWAKDERRKILKACP-DMHNSNISKILGARW
>gi|195469391|ref|XP_002099621.1|/423-461 GE14503 [Drosophila yakuba]
IKRPMNAFMVWAKDERRKILKACP-DMHNSNISKILGARW
>gi|198462163|ref|XP_001352356.2|/477-515 GA10800 [Drosophila pseudoobscura pseudoobscura]
IKRPMNAFMVWAKDERRKILKACP-DMHNSNISKILGARW
>gi|263359663|gb|ACY70499.1|/487-525 hypothetical protein DVIR88_6g0036 [Drosophila virilis]
IKRPMNAFMVWAKDERRKILKACP-DMHNSNISKILGARW
>gi|242006153|ref|XP_002423919.1|/243-281 sox13, putative [Pediculus humanus corporis]
IKRPMNAFMVWAKDERRKILKACP-DMHNSNISKILGARW
>gi|241853676|ref|XP_002415916.1|/233-271 sox13, putative [Ixodes scapularis]
IKRPMNAFMVWAKDERRKILKACP-DMHNSNISKILGARW
>gi|158289342|ref|XP_001687757.1|/609-647 AGAP000066-PA [Anopheles gambiae str. PEST]
IKRPMNAFMVWAKDERRKILKACP-DMHNSNISKILGARW
>gi|4218968|gb|AAD12252.1|/329-367 Sox domain protein COG-2 [Caenorhabditis elegans]
IKRPMNAFMVWARDERRKILKAYP-DMHNSNISKILGSRW
>gi|268579483|ref|XP_002644724.1|/345-383 C. briggsae CBR-EGL-13 protein [Caenorhabditis briggsae]
IKRPMNAFMVWARDERRKILKAYP-DMHNSNISKILGSRW
>gi|148235331|ref|NP_001081238.1|/392-430 SRY (sex determining region Y)-box 13 [Xenopus laevis]
IKRPMNAFMVWAKDERRKILQAFP-DMHNSSISKILGSRW
>gi|119226241|ref|NP_035569.2|/416-454 SRY-box 13 [Mus musculus]
IKRPMNAFMVWAKDERRKILQAFP-DMHNSSISKILGSRW
>gi|13938028|gb|AAH07130.1|/398-436 Sox13 protein [Mus musculus]
IKRPMNAFMVWAKDERRKILQAFP-DMHNSSISKILGSRW
[truncated: 4,109 more rows]
