# Supplementary material for: Tracing the Origin of the Fungal α1 Domain Places Its Ancestor in the HMG-Box Superfamily: Implication for Fungal Mating-Type Evolution
Source: PLoS One. 2010 Dec 8;5(12):e15199. doi: 10.1371/journal.pone.0015199 (PMC2999568; doi:10.1371/journal.pone.0015199)
Supplement: Dataset S4 — HMGB_HMG sequences used for HMG core region determination. (XLS) [file pone.0015199.s010.xls]

## Sheet: Dataset_4
>gi|89269106|emb|CAJ81837.1|/562-600 PMS1 postmeiotic segregation increased 1 (S. cerevisiae) [Xenopus tropicalis]
VKKPLSAVGYFIQAERSKLIDDNPV-ASVEEISSKGKDLW
>gi|108742137|gb|AAI17598.1|/524-562 Unknown (protein for IMAGE:7223102) [Danio rerio]
VRQPSSAFSLFEQDTRSQVLQENPK-ASPQDVTAAAKERW
>gi|22204384|emb|CAD43440.1|/526-564 SI:dZ72B14.2 (novel protein similar to human postmeiotic segregation increased 1-like protein (PMSL1)) [Danio rerio]
VRQPSSAFSLFEQDTRSQVLQENPK-ASPQDVTAAAKERW
>gi|57529802|ref|NP_001006508.1|/563-601 PMS1 postmeiotic segregation increased 1 [Gallus gallus]
IRKSKSAFEHFIQEYRSKFVSENPR-CSMKDILLKIEEQW
>gi|53130658|emb|CAG31658.1|/563-601 hypothetical protein [Gallus gallus]
IRKSKSAFEHFIQEYRSKFVSENPR-CSMKDILLKIEEQW
>gi|74004986|ref|XP_855680.1|/532-570 PREDICTED: similar to PMS1 protein homolog 1 (DNA mismatch repair protein PMS1) isoform 2 [Canis familiaris]
VKKPMSASALFVQDHRAQFLTENSK-TSLEDATVQIEELW
>gi|57110873|ref|XP_536002.1|/571-609 PREDICTED: similar to PMS1 protein homolog 1 (DNA mismatch repair protein PMS1) isoform 1 [Canis familiaris]
VKKPMSASALFVQDHRAQFLTENSK-TSLEDATVQIEELW
>gi|77818870|gb|ABB04019.1|/410-448 rhabdomyosarcoma antigen MU-RMS-40.10B [Homo sapiens]
IKKPMSASALFVQDHRPQFLIENPK-TSLEDATLQIEELW
>gi|114582363|ref|XP_515987.2|/700-738 PREDICTED: postmeiotic segregation 1 [Pan troglodytes]
IKKPMSASALFVQDHRPQFLIENPK-TSLEDATLQIEELW
>gi|58736985|dbj|BAD89401.1|/356-394 PMS1 nirs variant 4 [Homo sapiens]
IKKPMSASALFVQDHRPQFLIENPK-TSLEDATLQIEELW
>gi|91132882|gb|ABE16067.1|/571-609 Sequence 18 from patent US 6982169
IKKPMSASALFVQDHRPQFLIENPK-TSLEDATLQIEELW
>gi|75916068|gb|ABA30211.1|/571-609 Sequence 18 from patent US 6921666
IKKPMSASALFVQDHRPQFLIENPK-TSLEDATLQIEELW
>gi|75916067|gb|ABA30210.1|/571-609 Sequence 17 from patent US 6921666
IKKPMSASALFVQDHRPQFLIENPK-TSLEDATLQIEELW
>gi|53932120|gb|AAV00420.1|/571-609 Sequence 9 from patent US 6737268
IKKPMSASALFVQDHRPQFLIENPK-TSLEDATLQIEELW
>gi|40200244|gb|AAR79310.1|/571-609 Sequence 18 from patent US 6656736
IKKPMSASALFVQDHRPQFLIENPK-TSLEDATLQIEELW
>gi|40200243|gb|AAR79309.1|/571-609 Sequence 17 from patent US 6656736
IKKPMSASALFVQDHRPQFLIENPK-TSLEDATLQIEELW
>gi|40090503|gb|AAR46127.1|/571-609 Sequence 4 from patent US 6610477
IKKPMSASALFVQDHRPQFLIENPK-TSLEDATLQIEELW
>gi|33738030|gb|AAQ41258.1|/571-609 Sequence 11 from patent US 6576468
IKKPMSASALFVQDHRPQFLIENPK-TSLEDATLQIEELW
>gi|23317611|gb|AAN21667.1|/571-609 Sequence 4 from patent US 6416984
IKKPMSASALFVQDHRPQFLIENPK-TSLEDATLQIEELW
>gi|746340|prf||2017356A/571-609 PMS1 gene
IKKPMSASALFVQDHRPQFLIENPK-TSLEDATLQIEELW
>gi|58736991|dbj|BAD89404.1|/532-570 PMS1 nirs variant 7 [Homo sapiens]
IKKPMSASALFVQDHRPQFLIENPK-TSLEDATLQIEELW
>gi|77818871|gb|ABB04020.1|/532-570 rhabdomyosarcoma antigen MU-RMS-40.10E [Homo sapiens]
IKKPMSASALFVQDHRPQFLIENPK-TSLEDATLQIEELW
>gi|58736981|dbj|BAD89399.1|/571-609 PMS1 nirs variant 2 [Homo sapiens]
IKKPMSASALFVQDHRPQFLIENPK-TSLEDATLQIEELW
>gi|58736979|dbj|BAD89398.1|/532-570 PMS1 nirs variant 1 [Homo sapiens]
IKKPMSASALFVQDHRPQFLIENPK-TSLEDATLQIEELW
>gi|109100390|ref|XP_001103074.1|/571-609 PREDICTED: postmeiotic segregation 1 [Macaca mulatta]
IKKPMSASALFVQDHRAQFLIENPK-TSLEDATLQIEELW
>gi|70570502|dbj|BAE06613.1|/136-173 transcription factor protein [Ciona intestinalis]
PKRARSAYTFFMINKLKSVPLKD-K-SDFSAAVQKCAHEW
>gi|58261244|ref|XP_568032.1|/153-196 hypothetical protein [Cryptococcus neoformans var. neoformans JEC21]
PGKPLTPYFAFAKEVRESGKVELPN-VRNQQLARETGALW
>gi|50256205|gb|EAL18932.1|/153-196 hypothetical protein CNBI1930 [Cryptococcus neoformans var. neoformans B-3501A]
PGKPLTPYFAFAKEVRESGKVELPN-VRNQQLARETGALW
>gi|115974336|ref|XP_001181013.1|/419-457 PREDICTED: hypothetical protein [Strongylocentrotus purpuratus]
PRPPSSAYAMFLAEQREGYRESHPE-VVGRKVSSLLGKMW
>gi|115658016|ref|XP_782477.2|/419-457 PREDICTED: hypothetical protein [Strongylocentrotus purpuratus]
PRPPSSAYAMFLAEQREGYRESHPE-VVGRKVSSLLGKMW
>gi|88183414|gb|EAQ90882.1|/244-280 predicted protein [Chaetomium globosum CBS 148.51]
#NAME?
>gi|17977860|emb|CAC86581.1|/247-283 putative mitochondrial HMG-like protein [Podospora anserina]
PKGLLSPYIIFTTQRMKSGDLDNIP-PTARVAAIGSE--W
>gi|38567278|emb|CAE76568.1|/114-153 related to nonhistone chromosomal protein [Neurospora crassa]
PKRPLTPYFLYMQTARPDLGEEAPK-GAVQE---EGQRRW
>gi|88185168|gb|EAQ92636.1|/154-193 hypothetical protein CHGG_00871 [Chaetomium globosum CBS 148.51]
PKRPLTPYFLYMQTARPDLGDQVPK-GAVQD---EGQRRW
>gi|46433556|gb|EAK92992.1|/87-130 potential HMG-like DNA binding protein Hmo1p [Candida albicans SC5314]
PKKPLTMFFQFSYDLRKKIGIERKK-KDLPDMNSMIKDRW
>gi|46433032|gb|EAK92489.1|/87-130 potential HMG-like DNA binding protein Hmo1p [Candida albicans SC5314]
PKKPLTMFFQFSYDLRKKIGIERKK-KDLPDMNSMIKDRW
>gi|1289289|emb|CAA86679.1|/106-149 unknown [Saccharomyces cerevisiae]
PKKPLTVFFAYSAYVRQELREDRQL-PPLSEITQEISKKW
>gi|53971155|gb|AAV19907.1|/106-149 Sequence 167 from patent US 6753314
PKKPLTVFFAYSAYVRQELREDRQL-PPLSEITQEISKKW
>gi|50427915|ref|XP_462570.1|/110-153 hypothetical protein DEHA0G25014g [Debaryomyces hansenii CBS767]
PKKPLTIYFAYSFYTRDQIRQERAL-SPLSELNEIIKERW
>gi|115528122|gb|AAI24668.1|/152-186 Zgc:153358 [Danio rerio]
PKRPRSTFNIFMAEHF----VEAKG-TTTQAKLKSLRDDW
>gi|71142479|emb|CAH60732.1|/93-127 transcription factor A [Lemur catta]
PKRPRSAYNIYVPESFQ----ETKD-GSAPGRLKTINEAW
>gi|71142473|emb|CAH60729.1|/93-127 transcription factor A [Pongo pygmaeus]
PKRPRSAYNVYVAERFQEVQGDSPQ-EKLKT----LKENW
>gi|71142475|emb|CAH60730.1|/93-127 transcription factor A [Hylobates lar]
PKRPRSAYNVYVAERFQEAEGDSPQ-EKLKT----VKENW
>gi|114630618|ref|XP_001163969.1|/173-207 PREDICTED: similar to Transcription factor A, mitochondrial precursor (mtTFA) (Mitochondrial transcription factor 1) (MtTF1) (Transcription factor 6-like 2) isoform 2 [Pan troglodytes]
PKRPRSAYNVYVAERFQEAKGDSPQ-EKLKT----VKENW
>gi|71142477|emb|CAH60731.1|/93-127 transcription factor A [Papio anubis]
PKRPRSAYNVYVAERFQEAKGDSPQ-EKLKT----VKENW
>gi|71142471|emb|CAH60728.1|/93-127 transcription factor A [Pan troglodytes]
PKRPRSAYNVYVAERFQEAKGDSPQ-EKLKT----VKENW
>gi|71142469|emb|CAH60727.1|/93-127 transcription factor A [Pan paniscus]
PKRPRSAYNVYVAERFQEAKGDSPQ-EKLKT----VKENW
>gi|109089746|ref|XP_001097554.1|/174-208 PREDICTED: transcription factor A, mitochondrial isoform 1 [Macaca mulatta]
PKRPRSAYNVYVAERFQEAKGESPQ-EKLKT----VKENW
>gi|88183770|gb|EAQ91238.1|/157-193 hypothetical protein CHGG_03173 [Chaetomium globosum CBS 148.51]
PKKPGSAFDLYCEDTRPSLKEKAKE-GDSVE--EELSSSW
>gi|9294541|dbj|BAB02804.1|/238-275 high mobility group protein-like [Arabidopsis thaliana]
PKCHRSGYNFFFAEQYARLKPEYH--QE-RSITKKIGHMW
>gi|109116106|ref|XP_001100425.1|/311-349 PREDICTED: upstream binding transcription factor, RNA polymerase I [Macaca mulatta]
PKRPVSAMFIFSEEKRRQLQEERPE-LSESELTRLLARMW
>gi|73965538|ref|XP_537622.2|/360-398 PREDICTED: similar to Nucleolar transcription factor 1 (Upstream binding factor 1) (UBF-1) (Autoantigen NOR-90) [Canis familiaris]
PKRPVSAMFIFSEEKRRQLQEERPE-LSESELTRLLARMW
>gi|53971932|gb|AAV20684.1|/407-445 Sequence 944 from patent US 6753314
PKRPVSAMFIFSEEKRRQLQEERPE-LSESELTRLLARMW
>gi|226839|prf||1608205A/407-445 nucleolar transcription factor UBF
PKRPVSAMFIFSEEKRRQLQEERPE-LSESELTRLLARMW
>gi|22204249|emb|CAD43431.1|/386-424 novel protein similar to human upstream binding transcription factor, RNA polymerase I (UBTF) [Danio rerio]
PKPPISAMFIFSEEKRPKLKQEKPE-LSDMELTRLLARMW
>gi|109521610|ref|XP_001053137.1|/112-150 PREDICTED: similar to Nucleolar transcription factor 1 (Upstream-binding factor 1) (UBF-1) isoform 2 [Rattus norvegicus]
PKKPLTPYFRFFMEKRAKYAKLHPE-MSNLDLTKILSKKY
>gi|109521608|ref|XP_001053064.1|/112-150 PREDICTED: similar to Nucleolar transcription factor 1 (Upstream-binding factor 1) (UBF-1) isoform 1 [Rattus norvegicus]
PKKPLTPYFRFFMEKRAKYAKLHPE-MSNLDLTKILSKKY
>gi|74355508|gb|AAI04483.1|/50-88 TFAM protein [Homo sapiens]
PKKPVSSYLRFSKEQLPIFKAQNPD-AKTTELIRRIAQRW
>gi|114630623|ref|XP_001164004.1|/50-88 PREDICTED: similar to Transcription factor A, mitochondrial precursor (mtTFA) (Mitochondrial transcription factor 1) (MtTF1) (Transcription factor 6-like 2) isoform 3 [Pan troglodytes]
PKKPVSSYLRFSKEQLPIFKAQNPD-AKTTELIRRIAQRW
>gi|115935443|ref|XP_001176276.1|/58-96 PREDICTED: similar to Baf57 isoform 1 [Strongylocentrotus purpuratus]
PDKPLMPYMRYSRSVWEKVKNDNQD-LKLWEIGKIIGQMW
>gi|115935441|ref|XP_001176418.1|/58-96 PREDICTED: similar to Baf57 isoform 2 [Strongylocentrotus purpuratus]
PDKPLMPYMRYSRSVWEKVKNDNQD-LKLWEIGKIIGQMW
>gi|72077337|ref|XP_792982.1|/58-96 PREDICTED: similar to Baf57 [Strongylocentrotus purpuratus]
PDKPLMPYMRYSRSVWEKVKNDNQD-LKLWEIGKIIGQMW
>gi|56753852|gb|AAW25123.1|/37-75 SJCHGC08108 protein [Schistosoma japonicum]
PEKPLMPYMRYSRKVWEQVKNSNPH-LKLWEVGKIIGQMW
>gi|73959659|ref|XP_853404.1|/66-104 PREDICTED: similar to SWI/SNF related, matrix associated, actin dependent regulator of chromatin, subfamily e, member 1 [Canis familiaris]
PGKMLMPYMKYSRKLWDQVKTSNPD-LKLWEIGKIIGGMW
>gi|73965997|ref|XP_862981.1|/1-34 PREDICTED: similar to SWI/SNF-related matrix-associated actin-dependent regulator of chromatin e1 isoform 7 [Canis familiaris]
#NAME?
>gi|114667541|ref|XP_001169977.1|/1-34 PREDICTED: hypothetical protein LOC454655 isoform 2 [Pan troglodytes]
#NAME?
>gi|114667539|ref|XP_001169953.1|/1-34 PREDICTED: hypothetical protein LOC454655 isoform 1 [Pan troglodytes]
#NAME?
>gi|109115241|ref|XP_001099419.1|/1-34 PREDICTED: similar to SWI/SNF-related matrix-associated actin-dependent regulator of chromatin e1 isoform 2 [Macaca mulatta]
#NAME?
>gi|47223974|emb|CAG06151.1|/65-103 unnamed protein product [Tetraodon nigroviridis]
PDKPLMPYMRYSRKVWDQVKASNPD-LKLWEIGKIIGGMW
>gi|89268721|emb|CAJ82380.1|/66-104 SWI/SNF related, matrix associated, actin dependent regulator of chromatin, subfamily e, member 1 [Xenopus tropicalis]
PDKPLMPYMRYSRKVWDQVKASNPD-LKLWEIGKIIGGMW
>gi|89266950|emb|CAJ81375.1|/66-104 SWI/SNF related, matrix associated, actin dependent regulator of chromatin, subfamily e, member 1 [Xenopus tropicalis]
PDKPLMPYMRYSRKVWDQVKASNPD-LKLWEIGKIIGGMW
>gi|19698568|gb|AAL93211.1|AF487782_1/66-104 Baf57 [Xenopus laevis]
PDKPLMPYMRYSRKVWDQVKASNPD-LKLWEIGKIIGGMW
>gi|57530577|ref|NP_001006335.1|/66-104 SWI/SNF related, matrix associated, actin dependent regulator of chromatin, subfamily e, member 1 [Gallus gallus]
PDKPLMPYMRYSRKVWDQVKASNPD-LKLWEIGKIIGGMW
>gi|53129001|emb|CAG31353.1|/66-104 hypothetical protein [Gallus gallus]
PDKPLMPYMRYSRKVWDQVKASNPD-LKLWEIGKIIGGMW
>gi|114667535|ref|XP_001170044.1|/66-104 PREDICTED: hypothetical protein LOC454655 isoform 6 [Pan troglodytes]
PDKPLMPYMRYSRKVWDQVKASNPD-LKLWEIGKIIGGMW
>gi|109115243|ref|XP_001099001.1|/66-104 PREDICTED: similar to SWI/SNF-related matrix-associated actin-dependent regulator of chromatin e1 isoform 1 [Macaca mulatta]
PDKPLMPYMRYSRKVWDQVKASNPD-LKLWEIGKIIGGMW
>gi|33750601|gb|AAQ46892.1|/66-104 Sequence 31 from patent US 6586185
PDKPLMPYMRYSRKVWDQVKASNPD-LKLWEIGKIIGGMW
>gi|73966001|ref|XP_537645.2|/66-104 PREDICTED: similar to SWI/SNF-related matrix-associated actin-dependent regulator of chromatin e1 isoform 1 [Canis familiaris]
PDKPLMPYMRYSRKVWDQVKASNPD-LKLWEIGKIIGGMW
>gi|73965989|ref|XP_851010.1|/66-104 PREDICTED: similar to SWI/SNF-related matrix-associated actin-dependent regulator of chromatin e1 isoform 2 [Canis familiaris]
PDKPLMPYMRYSRKVWDQVKASNPD-LKLWEIGKIIGGMW
>gi|73965999|ref|XP_863005.1|/31-69 PREDICTED: similar to SWI/SNF-related matrix-associated actin-dependent regulator of chromatin e1 isoform 8 [Canis familiaris]
PDKPLMPYMRYSRKVWDQVKASNPD-LKLWEIGKIIGGMW
>gi|109115239|ref|XP_001099623.1|/48-86 PREDICTED: similar to SWI/SNF-related matrix-associated actin-dependent regulator of chromatin e1 isoform 4 [Macaca mulatta]
PDKPLMPYMRYSRKVWDQVKASNPD-LKLWEIGKIIGGMW
>gi|114667537|ref|XP_001170025.1|/48-86 PREDICTED: hypothetical protein LOC454655 isoform 5 [Pan troglodytes]
PDKPLMPYMRYSRKVWDQVKASNPD-LKLWEIGKIIGGMW
>gi|60653639|gb|AAX29513.1|/66-104 SWI/SNF related matrix associated actin dependent regulator of chromatin subfamily e, member 1 [synthetic construct]
PDKPLMPYMRYSRKVWDQVKASNPD-LKLWEIGKIIGGMW
>gi|60653641|gb|AAX29514.1|/66-104 SWI/SNF related matrix associated actin dependent regulator of chromatin subfamily e, member 1 [synthetic construct]
PDKPLMPYMRYSRKVWDQVKASNPD-LKLWEIGKIIGGMW
>gi|61361536|gb|AAX42063.1|/66-104 SWI/SNF related matrix associated actin dependent regulator of chromatin subfamily e member 1 [synthetic construct]
PDKPLMPYMRYSRKVWDQVKASNPD-LKLWEIGKIIGGMW
>gi|61361541|gb|AAX42064.1|/66-104 SWI/SNF related matrix associated actin dependent regulator of chromatin subfamily e member 1 [synthetic construct]
PDKPLMPYMRYSRKVWDQVKASNPD-LKLWEIGKIIGGMW
>gi|114667533|ref|XP_001170008.1|/31-69 PREDICTED: hypothetical protein LOC454655 isoform 4 [Pan troglodytes]
PDKPLMPYMRYSRKVWDQVKASNPD-LKLWEIGKIIGGMW
>gi|109115237|ref|XP_001099528.1|/31-69 PREDICTED: similar to SWI/SNF-related matrix-associated actin-dependent regulator of chromatin e1 isoform 3 [Macaca mulatta]
PDKPLMPYMRYSRKVWDQVKASNPD-LKLWEIGKIIGGMW
>gi|114667531|ref|XP_511478.2|/66-104 PREDICTED: hypothetical protein LOC454655 isoform 7 [Pan troglodytes]
PDKPLMPYMRYSRKVWDQVKASNPD-LKLWEIGKIIGGMW
>gi|40031675|emb|CAE89500.1|/66-104 unnamed protein product [Homo sapiens]
PDKPLMPYMRYSRKVWDQVKASNPD-LKLWEIGKIIGGMW
>gi|33750602|gb|AAQ46893.1|/66-104 Sequence 32 from patent US 6586185
PDKPLMPYMRYSRKVWDQVKASNPD-LKLWEIGKIIGGMW
>gi|26452914|dbj|BAC43535.1|/63-102 putative HMG protein [Arabidopsis thaliana]
PKKPATAFFFFLDDFRKQYQEENPD-VKSMEIGKTCGEKW
>gi|26452394|dbj|BAC43282.1|/115-153 unknown protein [Arabidopsis thaliana]
PKRPLTAFFIFMSDFRKTFKSEHNG-SLAKDAAKIGGEKW
>gi|114593109|ref|XP_001174858.1|/185-223 PREDICTED: similar to High-mobility group 20A [Pan troglodytes]
FRVPTTGYMIFLNKQRSQLRATHPD-LPFTEIMKMLAVQW
>gi|77368836|gb|ABA66584.1|/1-31 Sequence 2226 from patent US 6943241
#NAME?
>gi|71896259|ref|NP_001025565.1|/104-142 high-mobility group 20A [Gallus gallus]
PKSPLTGYVRFMNERREQLRAKRPE-VPFPEITRMLGNEW
>gi|53131076|emb|CAG31789.1|/104-142 hypothetical protein [Gallus gallus]
PKSPLTGYVRFMNERREQLRAKRPE-VPFPEITRMLGNEW
>gi|109082027|ref|XP_001104861.1|/219-257 PREDICTED: similar to high-mobility group 20A [Macaca mulatta]
PKSPLTGYVRFMNERREQLRAKRPE-VPFPEITRMLGNEW
>gi|114658303|ref|XP_510687.2|/103-141 PREDICTED: hypothetical protein [Pan troglodytes]
PKSPLTGYVRFMNERREQLRAKRPE-VPFPEITRMLGNEW
>gi|61370782|gb|AAX43551.1|/103-141 high-mobility group 20A [synthetic construct]
PKSPLTGYVRFMNERREQLRAKRPE-VPFPEITRMLGNEW
>gi|61370777|gb|AAX43550.1|/103-141 high-mobility group 20A [synthetic construct]
PKSPLTGYVRFMNERREQLRAKRPE-VPFPEITRMLGNEW
>gi|61361075|gb|AAX41985.1|/103-141 high-mobility group 20A [synthetic construct]
PKSPLTGYVRFMNERREQLRAKRPE-VPFPEITRMLGNEW
>gi|61361068|gb|AAX41984.1|/103-141 high-mobility group 20A [synthetic construct]
PKSPLTGYVRFMNERREQLRAKRPE-VPFPEITRMLGNEW
>gi|40031824|emb|CAE89565.1|/103-141 unnamed protein product [Homo sapiens]
PKSPLTGYVRFMNERREQLRAKRPE-VPFPEITRMLGNEW
>gi|74000789|ref|XP_867224.1|/103-141 PREDICTED: similar to high-mobility group 20A isoform 4 [Canis familiaris]
PKSPLTGYVRFMNERREQLRAKRPE-VPFPEITRMLGNEW
>gi|74000787|ref|XP_867217.1|/103-141 PREDICTED: similar to high-mobility group 20A isoform 3 [Canis familiaris]
PKSPLTGYVRFMNERREQLRAKRPE-VPFPEITRMLGNEW
>gi|74000795|ref|XP_544786.2|/103-141 PREDICTED: similar to high-mobility group 20A isoform 1 [Canis familiaris]
PKSPLTGYVRFMNERREQLRAKRPE-VPFPEITRMLGNEW
>gi|74000793|ref|XP_853367.1|/103-141 PREDICTED: similar to high-mobility group 20A isoform 2 [Canis familiaris]
PKSPLTGYVRFMNERREQLRAKRPE-VPFPEITRMLGNEW
>gi|74000791|ref|XP_867235.1|/103-141 PREDICTED: similar to high-mobility group 20A isoform 5 [Canis familiaris]
PKSPLTGYVRFMNERREQLRAKRPE-VPFPEITRMLGNEW
>gi|47215637|emb|CAG01354.1|/47-85 unnamed protein product [Tetraodon nigroviridis]
PKAPVTGYVRFLNERREHMRARYPD-LPFPEITKRLGAEW
>gi|89268220|emb|CAJ83818.1|/68-106 high-mobility group 20A [Xenopus tropicalis]
PKAPVTGYVRFLNERREQIRAQHPD-LPFPEITKMLGAEW
>gi|31890129|gb|AAH03505.2|/70-108 High-mobility group 20B [Homo sapiens]
PKAPVTGYVRFLNERREQIRTRHPD-LPFPEITKMLGAEW
>gi|73987459|ref|XP_854847.1|/70-108 PREDICTED: similar to SWI/SNF-related matrix-associated actin-dependent regulator of chromatin subfamily E member 1-related (SMARCE1-related protein) (HMG domain protein HMG20B) (Structural DNA-binding protein BRAF35) (BRCA2-associated factor 35) (Sox-like tr... [Canis familiaris]
PKAPVTGYVRFLNERREQIRTRHPD-LPFPEITKMLGAEW
>gi|70569846|dbj|BAE06488.1|/39-77 transcription factor protein [Ciona intestinalis]
PKKPLSGYVRFMNSRRDQVLQENRS-LSFADITKLLGEEW
>gi|66523545|ref|XP_625193.1|/83-121 PREDICTED: similar to high mobility group 20A isoform 1 [Apis mellifera]
PKQPLTGYFRFLNDRREKVRSENPT-LSFAEITKLLASEW
>gi|115961683|ref|XP_001187937.1|/119-157 PREDICTED: hypothetical protein [Strongylocentrotus purpuratus]
PRAPHTGYVRFLKEGREKVREDNPN-MSFAEITKLLAGQW
>gi|72092389|ref|XP_790476.1|/119-157 PREDICTED: hypothetical protein [Strongylocentrotus purpuratus]
PRAPHTGYVRFLKEGREKVREDNPN-MSFAEITKLLAGQW
>gi|115936069|ref|XP_001187810.1|/52-90 PREDICTED: hypothetical protein [Strongylocentrotus purpuratus]
PRAPHTGYVRFLKEGREKVREDNPN-MSFAEITKLLAGQW
>gi|72010495|ref|XP_787432.1|/52-90 PREDICTED: hypothetical protein [Strongylocentrotus purpuratus]
PRAPHTGYVRFLKEGREKVREDNPN-MSFAEITKLLAGQW
>gi|71004578|ref|XP_756955.1|/370-408 hypothetical protein UM00808.1 [Ustilago maydis 521]
PKRPLSAYLLFVNSVRPQRQAQNPN-APLTELTAEMAAEW
>gi|46095669|gb|EAK80902.1|/370-408 hypothetical protein UM00808.1 [Ustilago maydis 521]
PKRPLSAYLLFVNSVRPQRQAQNPN-APLTELTAEMAAEW
>gi|38567224|emb|CAE76516.1|/252-288 putative protein [Neurospora crassa]
PKRLRSAFLFFMSRQKDALYAGKP----LPEIAKALSEEW
>gi|115914135|ref|XP_784026.2|/137-174 PREDICTED: similar to high mobility group protein 1; HMG1 [Strongylocentrotus purpuratus]
PKKPPTAYFYFLTDFREQMKGKTIE-KG-RRLTEICGEEW
>gi|115745116|ref|XP_001203148.1|/137-174 PREDICTED: similar to high mobility group protein 1; HMG1 [Strongylocentrotus purpuratus]
PKKPPTAYFYFLTDFREQMKGKTIE-KG-RRLTEICGEEW
>gi|58258723|ref|XP_566774.1|/546-588 HMG1 [Cryptococcus neoformans var. neoformans JEC21]
PKKPLSAYFLFLKAIREDIRAQGTE-AEKQSV--MAAEKW
>gi|50260641|gb|EAL23294.1|/546-588 hypothetical protein CNBA4100 [Cryptococcus neoformans var. neoformans B-3501A]
PKKPLSAYFLFLKAIREDIRAQGTE-AEKQSV--MAAEKW
>gi|116501443|gb|EAU84338.1|/391-433 hypothetical protein CC1G_01334 [Coprinopsis cinerea okayama7#130]
PKKPLSAYFMFLQRIRADPKLVKED-ETETKQSVLAAAKW
>gi|71019847|ref|XP_760154.1|/214-249 hypothetical protein UM04007.1 [Ustilago maydis 521]
PKRPNSAFFEFLNDLRA------SE-AVIPEFSKRGGERW
>gi|46099871|gb|EAK85104.1|/214-249 hypothetical protein UM04007.1 [Ustilago maydis 521]
PKRPNSAFFEFLNDLRA------SE-AVIPEFSKRGGERW
>gi|3551257|dbj|BAA32827.1|/290-326 98b [Daucus carota]
PKHPVSAFFLFMNERRADLVAEKKN-V--LEVGKITGEEW
>gi|7269229|emb|CAB81298.1|/255-291 98b like protein [Arabidopsis thaliana]
PKHPVSAFLVYANERRAALREENKS-----EVAKITGEEW
>gi|4454049|emb|CAA23046.1|/255-291 98b like protein [Arabidopsis thaliana]
PKHPVSAFLVYANERRAALREENKS-----EVAKITGEEW
>gi|46367464|emb|CAG25858.1|/250-286 hypothetical protein [Arabidopsis thaliana]
PKQPISAYLIYANERRAALKGENKS-----EVAKITGEEW
>gi|73977261|ref|XP_851529.1|/93-131 PREDICTED: similar to HMG2 like isoform 1 [Canis familiaris]
PRRPPSSFLIFCQDHYAQLKRENPT-WSVVQVAKASGRMW
>gi|109477273|ref|XP_001059471.1|/93-131 PREDICTED: similar to RIKEN cDNA 1700001F22 [Rattus norvegicus]
PRKPPSSFLLFSLDHFAKLKQENPN-WTVVQVAKAAGKMW
>gi|109512609|ref|XP_001068047.1|/34-72 PREDICTED: similar to RIKEN cDNA 1700001F22 [Rattus norvegicus]
PRKPISSFLLFSMDHFDQLKEQHPN-WTVAEVAKTSGRMW
>gi|109511180|ref|XP_579032.2|/34-72 PREDICTED: similar to RIKEN cDNA 1700001F22 [Rattus norvegicus]
PRKPISSFLLFSMDHFDQLKEQHPN-WTVAEVAKTSGRMW
>gi|109512672|ref|XP_001053552.1|/93-131 PREDICTED: similar to RIKEN cDNA 1700001F22 [Rattus norvegicus]
PRKPPSSFLLFSMDHFDEIKEQHPN-WTVAQVAKAAKRMW
>gi|109511220|ref|XP_579035.2|/93-131 PREDICTED: similar to RIKEN cDNA 1700001F22 [Rattus norvegicus]
PRKPPSSFLLFSQDHFDEIKEQHPN-WTVGQVAKAAGRMW
>gi|71024155|ref|XP_762307.1|/297-335 hypothetical protein UM06160.1 [Ustilago maydis 521]
PKRPPSAYLLFQNEVRQEIRKKHPG-MPYSEVLGKVSEAW
>gi|46101812|gb|EAK87045.1|/297-335 hypothetical protein UM06160.1 [Ustilago maydis 521]
PKRPPSAYLLFQNEVRQEIRKKHPG-MPYSEVLGKVSEAW
>gi|58267838|ref|XP_571075.1|/94-132 nonhistone protein 6 [Cryptococcus neoformans var. neoformans JEC21]
PKRPPSAYILFQNEVRDDIRTSNPG-MPYKDVLQIISQRW
>gi|50257799|gb|EAL20500.1|/94-132 hypothetical protein CNBE4210 [Cryptococcus neoformans var. neoformans B-3501A]
PKRPPSAYILFQNEVRDDIRTSNPG-MPYKDVLQIISQRW
>gi|19074377|ref|NP_585883.1|/44-81 HIGH MOBILITY GROUP PROTEIN [Encephalitozoon cuniculi GB-M1]
PKKPMSGYFIFGQEQRKN--EELSR-LPVADQGRAISEMW
>gi|54658295|gb|EAL36956.1|/86-122 high mobility group box 1 [Cryptosporidium hominis]
PKRPHTAYTLWCEHIRQKVRENDPN-A--LQM-KDLAEMW
>gi|54657336|gb|EAL36126.1|/129-165 structure-specific recognition protein 1 (SSRP1) (recombination signal sequence recognition protein) (T160) [Cryptosporidium hominis]
PKRPHNAYTLWCEHIRQKVREKDPT-RSLHI--KDLAEMW
>gi|50425115|ref|XP_461149.1|/145-186 hypothetical protein DEHA0F19602g [Debaryomyces hansenii CBS767]
PKRPTNAYLIFCEMEKEKHELEEPG--AVTELSKSLTEAW
>gi|50294784|ref|XP_449803.1|/99-133 hypothetical protein CAGL0M10505g [Candida glabrata CBS138]
PKRPTNAYLLFCEMNKEKIKEGGS-----VDVTKDLTESW
>gi|642804|emb|CAA88059.1|/94-128 unknown [Saccharomyces cerevisiae]
PKRPTNAYLLYCEMNKERIRQNGS-----LDVTRDLAEGW
>gi|53971078|gb|AAV19830.1|/94-128 Sequence 90 from patent US 6753314
PKRPTNAYLLYCEMNKERIRQNGS-----LDVTRDLAEGW
>gi|66509507|ref|XP_624266.1|/120-158 PREDICTED: similar to High mobility group protein DSP1 (Protein dorsal switch 1) [Apis mellifera]
PKRALSAFFYFCQELRGKMRELHPE-MGVGDIAKELGKLW
>gi|8920409|emb|CAB96421.1|/557-595 SSRP1 protein [Zea mays]
PKRAMTPFMYFSMAERGNMKSSNPD-LPTTEIAKKLGEMW
>gi|54657173|gb|EAL35991.1|/23-63 high mobility group protein [Cryptosporidium hominis]
PKRAMTAFMYFASSRRAEITAANPS-LRSQEVAKILGEEW
>gi|70874664|gb|EAN88319.1|/205-239 high mobility group protein, putative [Trypanosoma cruzi]
PKRSMSAYFFFVSDFRKK----HPD-LSVTETSKAAGAAW
>gi|109089347|ref|XP_001104769.1|/31-69 PREDICTED: similar to High mobility group protein B3 (High mobility group protein 4) (HMG-4) (High mobility group protein 2a) (HMG-2a) [Macaca mulatta]
PKRPPSGFFLFCSEFRPKIKCTNPG-ISIGDVAKKLGEMW
>gi|115637447|ref|XP_781828.2|/258-296 PREDICTED: similar to HMG box (bp. 1499..1757) [Strongylocentrotus purpuratus]
PKRPTTGYMLWLNDQREDIKEQFPG-ISVTDLTKKAGEMW
>gi|115627176|ref|XP_001188251.1|/258-296 PREDICTED: similar to HMG box (bp. 1499..1757) [Strongylocentrotus purpuratus]
PKRPTTGYMLWLNDQREDIKEQFPG-ISVTDLTKKAGEMW
>gi|296945|emb|CAA50469.1|/6-44 Hmg-Z protein [Drosophila melanogaster]
PKRPLSAYMLWLNETREQIKKDNPG-SKVTDIAKRGGELW
>gi|47215698|emb|CAG04782.1|/589-627 unnamed protein product [Tetraodon nigroviridis]
PKRPMSAYMLWLNSSRERIKSENPG-ISITEISKKAGEMW
>gi|4586285|dbj|BAA76333.1|/541-579 DUF87 [Xenopus laevis]
PKRPMSAYMLWLNASREKIKSENPG-ISITDLSKKAGEIW
>gi|53128417|emb|CAG31300.1|/545-583 hypothetical protein [Gallus gallus]
PKRPMSAYMLWLNANREKIKSDHPG-ISITDLSKKAGELW
>gi|391638|dbj|BAA03261.1|/134-172 ORF1 [Gallus gallus]
PKRPMSAYMLWLNANREKIKSDHPG-ISITDLSKKAGELW
>gi|53734496|gb|AAH83588.1|/547-585 Structure specific recognition protein 1 [Rattus norvegicus]
PKRPMSAYMLWLNASREKIKSDHPG-ISITDLSKKAGEIW
>gi|109106294|ref|XP_001103334.1|/547-585 PREDICTED: similar to structure specific recognition protein 1 [Macaca mulatta]
PKRPMSAYMLWLNASREKIKSDHPG-ISITDLSKKAGEIW
>gi|53972275|gb|AAV21027.1|/547-585 Sequence 1287 from patent US 6753314
PKRPMSAYMLWLNASREKIKSDHPG-ISITDLSKKAGEIW
>gi|27290879|gb|AAN97461.1|/547-585 Sequence 2 from patent US 6475791
PKRPMSAYMLWLNASREKIKSDHPG-ISITDLSKKAGEIW
>gi|2725602|gb|AAB93283.1|I67621/547-585 Sequence 7 from patent US 5670621
PKRPMSAYMLWLNASREKIKSDHPG-ISITDLSKKAGEIW
>gi|73982283|ref|XP_859953.1|/546-584 PREDICTED: similar to structure specific recognition protein 1 isoform 4 [Canis familiaris]
PKRPMSAYMLWLNASREKIKADHPG-ISITDLSKKAGEIW
>gi|73982281|ref|XP_849848.1|/546-584 PREDICTED: similar to structure specific recognition protein 1 isoform 3 [Canis familiaris]
PKRPMSAYMLWLNASREKIKADHPG-ISITDLSKKAGEIW
>gi|73982285|ref|XP_859991.1|/549-587 PREDICTED: similar to structure specific recognition protein 1 isoform 5 [Canis familiaris]
PKRPMSAYMLWLNASREKIKADHPG-ISITDLSKKAGEIW
>gi|73982279|ref|XP_533177.2|/113-151 PREDICTED: similar to structure specific recognition protein 1 isoform 1 [Canis familiaris]
PKRPMSAYMLWLNASREKIKADHPG-ISITDLSKKAGEIW
>gi|95102634|gb|ABF51255.1|/5-43 mobility group protein 1B [Bombyx mori]
PKRPMSAYMLWLNSAREQIKSENPG-LRVTEIAKKGGEIW
>gi|296434|emb|CAA48471.1|/555-593 SSRP1 [Drosophila melanogaster]
PKRATTAFMLWLNDTRESIKRENPG-IKVTEIAKKGGEMW
>gi|27290880|gb|AAN97462.1|/555-593 Sequence 6 from patent US 6475791
PKRATTAFMLWLNDTRESIKRENPG-IKVTEIAKKGGEMW
>gi|2725603|gb|AAB93284.1|I67622/555-593 Sequence 11 from patent US 5670621
PKRATTAFMLWLNDTRESIKRENPG-IKVTEIAKKGGEMW
>gi|110766132|ref|XP_001120264.1|/549-587 PREDICTED: similar to Single-strand recognition protein (SSRP) (Chorion-factor 5) [Apis mellifera]
PKRPPTAFMMWLNSARERIKAENPG-IAVTEIAKKGGEMW
>gi|82594869|ref|XP_725606.1|/30-70 high mobility group protein [Plasmodium yoelii yoelii str. 17XNL]
PKRSLSAYMFFAKEKRAEIITRDPS-LSKDTVGKMIGEAW
>gi|82753906|ref|XP_727864.1|/52-92 high mobility group protein [Plasmodium yoelii yoelii str. 17XNL]
PKRALSAYMFYVKDKRLEIIQERPE-LAKEQVGKLIGEAW
>gi|23483924|gb|EAA19429.1|/52-92 high mobility group protein [Plasmodium yoelii yoelii]
PKRALSAYMFYVKDKRLEIIQERPE-LAKEQVGKLIGEAW
>gi|71012570|ref|XP_758511.1|/54-92 hypothetical protein UM02364.1 [Ustilago maydis 521]
PKRPLSAYMFFSQDQRERVKNANPE-AGFGEVGRLLGAKW
>gi|46098169|gb|EAK83402.1|/54-92 hypothetical protein UM02364.1 [Ustilago maydis 521]
PKRPLSAYMFFSQDQRERVKNANPE-AGFGEVGRLLGAKW
>gi|116504678|gb|EAU87573.1|/34-72 hypothetical protein CC1G_11882 [Coprinopsis cinerea okayama7#130]
PKRALSAYMFFSQDWRERIKAENPD-AGFGEVGKLLGAKW
>gi|433872|emb|CAA82251.1|/556-593 HMG protein [Catharanthus roseus]
PK-SISAFMFFSQTERENVKKDNPG-IAFTDVGKVLGDRC
>gi|2104679|emb|CAA66480.1|/558-596 transcription factor [Vicia faba var. minor]
PKRALSGFMFFSQMERENLKKTNPG-ISFTDVGRVLGEKW
>gi|11994780|dbj|BAB03170.1|/562-600 structure-specific recognition protein 1 (HMG1 DNA-binding protein) [Arabidopsis thaliana]
PKRAMSGFMFFSQMERDNIKKEHPG-IAFGEVGKVLGDKW
>gi|62321053|dbj|BAD94127.1|/124-162 recombination signal sequence recognition protein [Arabidopsis thaliana]
PKRAMSGFMFFSQMERDNIKKEHPG-IAFGEVGKVLGDKW
>gi|217853|dbj|BAA02719.1|/562-600 high mobility group protein [Arabidopsis thaliana]
PKRAMSGFMFFSQMERDNIKKEHPG-IAFGEVGKVLGDKC
>gi|160707602|gb|EAT91365.2|/86-130 hypothetical protein SNOG_01716 [Phaeosphaeria nodorum SN15]
PSVEPTTLSSSALETLAQTSTPPPQ-VSQLDIAREVGRRW
>gi|28927277|gb|EAA36232.1|/146-186 predicted protein [Neurospora crassa OR74A]
PKHRVPAWSAYISEHMKDVLKEGDD-IATRGYFKTLAAQW
>gi|111058466|gb|EAT79586.1|/368-411 hypothetical protein SNOG_13259 [Phaeosphaeria nodorum SN15]
PQQPASSFLLYIGETGNVKKALQQG-VKAGEIAAECRRRW
>gi|147820300|emb|CAN75849.1|/371-410 hypothetical protein [Vitis vinifera]
PKRPIGAWIHYYNDQLVMIKENDKG-VKINDLRKKLGKKW
>gi|147865120|emb|CAN81956.1|/233-272 hypothetical protein [Vitis vinifera]
PKRPIGAWIHYYNDQLAMMKEKDKG-VKINDLRKKLGKKW
>gi|147795729|emb|CAN74236.1|/185-224 hypothetical protein [Vitis vinifera]
PKRPIGAWIHYYNDQLAMMKEKDKG-VKINDLRKKLGKKW
>gi|147772140|emb|CAN64547.1|/47-86 hypothetical protein [Vitis vinifera]
PKRPIGAWIHYYNDQLAMMKEKDKG-VKINDLRKKLGKKW
>gi|147800615|emb|CAN68470.1|/40-79 hypothetical protein [Vitis vinifera]
PKRPIGAWIHYYNDQLVMMKEKDKG-VKINDLRKKLGKKW
>gi|163775082|gb|EDQ88707.1|/116-145 predicted protein [Monosiga brevicollis MX1]
PRPPRSAMALWSKESGLAASTPFTE-RSRAW---------
>gi|158597106|gb|EDP35332.1|/689-725 F/Y-rich N-terminus family protein [Brugia malayi]
GERATKAAVLYANINYPQWKEQYPE-WP--ERVKHIHRMW
>gi|157432579|gb|EDO76840.1|/10-44 Hypothetical protein GL50803_17626 [Giardia lamblia ATCC 50803]
PTKPFTPYFAFMHDHLDEYRDVVPK-----ERTKVLGRRW
>gi|108868739|gb|EAT32964.1|/158-193 mitochondrial transcription factor A, putative [Aedes aegypti]
PKRPLNGFLLYCADKKPNLSKEENK-LQL----KLMAQKW
>gi|108868738|gb|EAT32963.1|/158-193 mitochondrial transcription factor A, putative [Aedes aegypti]
PKRPLNGFLLYCADKKPNLSKEENK-LQL----KLMAQKW
>gi|108869859|gb|EAT34084.1|/158-193 mitochondrial transcription factor A, putative [Aedes aegypti]
PKRPLNGFLLYCADKKPNLSKEENK-LQL----KLMAQKW
>gi|157435872|gb|EDO80091.1|/11-45 Hypothetical protein GL50803_3349 [Giardia lamblia ATCC 50803]
PVKPLTAFFIYFKEQSVGMTEKST------EKGRILGQKW
>gi|28277270|gb|AAH44098.1|/562-600 Pms1 protein [Xenopus laevis]
IKKPLSAEEHFIQAERSKLIDDNPL-ASVEEISSKGKDLW
>gi|148232222|ref|NP_001079545.1|/562-600 postmeiotic segregation increased 1 [Xenopus laevis]
IKKPLSAEEHFIQAERSKLIDDNPL-ASVEEISSKGKDLW
>gi|124513890|ref|XP_001350301.1|/6-50 high mobility group protein 4 [Plasmodium falciparum 3D7]
PKAPPSSYLIFCNYERENAKNDKET-IRITDIQKELSNKW
>gi|158592089|gb|EDP30691.1|/36-74 HMG box family protein [Brugia malayi]
PDRPLVPYMRFSRKMWAKVRAENPD-SQLWDIGKVIGQMW
>gi|108872838|gb|EAT37063.1|/72-110 conserved hypothetical protein [Aedes aegypti]
PEKPLMPYMRYSRKVWDSIKVSNSD-LKLWEVGKIIGQQW
>gi|149642767|ref|NP_001092586.1|/66-104 SWI/SNF-related matrix-associated actin-dependent regulator of chromatin e1 [Bos taurus]
PDKPLMPYMRYSRKVWDQVKASNPD-LKLWEIGKIIGGMW
>gi|156228679|gb|EDO49477.1|/97-135 predicted protein [Nematostella vectensis]
PEKPLMPYMRYSRKVWDQVKNQNPD-FKLWDIGKIIGQMW
>gi|156544776|ref|XP_001606235.1|/77-115 PREDICTED: similar to conserved hypothetical protein [Nasonia vitripennis]
PEKPLMPYMRYSRKVWDQVKAQNPE-LKLWEIGKIIGQMW
>gi|158275473|gb|EDP01250.1|/136-174 high mobility group protein [Chlamydomonas reinhardtii]
AARPVTAYIAFANAKRPEIKAQNPD-KTMAQVASLLGSIW
>gi|19069019|emb|CAD25487.1|/44-81 HIGH MOBILITY GROUP PROTEIN [Encephalitozoon cuniculi GB-M1]
PKKPMSGYFIFGQEQRKN--EELSR-LPVADQGRAISEMW
>gi|162696859|gb|EDQ83196.1|/280-318 predicted protein [Physcomitrella patens subsp. patens]
PKKPLSSYLIFGMEMRKSLSNNQVG-LNFAETNAHISQKW
>gi|162685286|gb|EDQ71682.1|/407-445 predicted protein [Physcomitrella patens subsp. patens]
PKKPLSSYLIFGMEIRKTLSNDQAG-LNFADTNAHISQKW
>gi|156837480|ref|XP_001642765.1|/241-279 hypothetical protein Kpol_348p11 [Vanderwaltozyma polyspora DSM 70294]
PKRPSSAYFLFSMSIRNELLQEHPH-AKVPELSKLASIRW
>gi|159106638|gb|EDP45521.1|/103-138 hypothetical protein MGL_0510 [Malassezia globosa CBS 7966]
LKRPLSAFFLFTQHLR-----ETSN-TSMPEFARHAGAKW
>gi|116283599|gb|AAH18628.1|/50-88 TFAM protein [Homo sapiens]
PKKPVSSYLRFSKEQLPIFKAQNPD-AKTTELIRRIAQRW
>gi|156843320|ref|XP_001644728.1|/127-170 hypothetical protein Kpol_1024p24 [Vanderwaltozyma polyspora DSM 70294]
PKKPLTVFFAYSAYIRQELRQEREL-APLSEITQEISKKW
>gi|47198174|emb|CAF88344.1|/9-49 unnamed protein product [Tetraodon nigroviridis]
PKGKTFAYAFFVQTCREEHRKKNPE-VNFAEFSKKCSERW
>gi|109084028|ref|XP_001107288.1|/9-49 PREDICTED: similar to High mobility group protein B1 (High mobility group protein 1) (HMG-1) (Amphoterin) (Heparin-binding protein p30) [Macaca mulatta]
PRGKMPSYVFCVQTCPEEHKKKHLD-LDFSEFPKKCSERW
>gi|47227049|emb|CAG00411.1|/12-52 unnamed protein product [Tetraodon nigroviridis]
PRGKMSSYAYFVQTCREEHKKKHPD-VNFSEFSRKCSERW
>gi|7439867|pir||S68823/9-49 HMG1 protein homolog, 6K - mouse
PRGKMASYAFFVQTCPEELKKKHPD-VNFSEFSKKCSERW
>gi|109467198|ref|XP_001061240.1|/9-49 PREDICTED: similar to High mobility group protein 2 (HMG-2) [Rattus norvegicus]
PRGKMSSYAFFVQTCREEHKKKHPD-VNFAEFSTKCSERW
>gi|109465254|ref|XP_001072919.1|/9-49 PREDICTED: similar to High mobility group protein 2 (HMG-2) [Rattus norvegicus]
PRGKMSSYAFFVQTCREEHKKKHPD-VNFAEFSTKCSERW
>gi|73993611|ref|XP_856523.1|/9-49 PREDICTED: similar to high-mobility group box 2 isoform 2 [Canis familiaris]
PRGKMSSYAFFVQTCREEHKKKHPD-VNFAEFSKKCSERW
>gi|158258591|dbj|BAF85266.1|/407-445 unnamed protein product [Homo sapiens]
PKRPVSAMFIFSEEKRRQLQEERPE-LSESELTRLLARMW
>gi|158258473|dbj|BAF85207.1|/407-445 unnamed protein product [Homo sapiens]
PKRPVSAMFIFSEEKRRQLQEERPE-LSESELTRLLARMW
>gi|158256898|dbj|BAF84422.1|/407-445 unnamed protein product [Homo sapiens]
PKRPVSAMFIFSEEKRRQLQEERPE-LSESELTRLLARMW
>gi|162696777|gb|EDQ83114.1|/222-259 predicted protein [Physcomitrella patens subsp. patens]
PRSNRTGYNFFFAEERAKLKVIYPD--KERELSRMIGDAW
>gi|162665327|gb|EDQ52016.1|/241-278 predicted protein [Physcomitrella patens subsp. patens]
PRPHRTGYNFFFAEQRARLKALHPE-KD-KELSRMIGDAW
>gi|115446099|ref|NP_001046829.1|/285-322 Os02g0469900 [Oryza sativa (japonica cultivar-group)]
PKPNRSGYNFFFQDQHRKLKPEYPG-QD-RLISKMIGERW
>gi|147855747|emb|CAN83439.1|/269-306 hypothetical protein [Vitis vinifera]
PKPNRSGYNFFFAEQHARLKPLHPG-KD-REISRMIGELW
>gi|70990708|ref|XP_750203.1|/108-147 HMG box protein [Aspergillus fumigatus Af293]
PKRALTPYFLYMQHNRPIAQELGPS-ARPKDVSDEGTRRW
>gi|154281371|ref|XP_001541498.1|/246-285 conserved hypothetical protein [Ajellomyces capsulatus NAm1]
PKRALTPYFLYMQHNRASIAQELGE--NAREVADEGTRRW
>gi|145228955|ref|XP_001388786.1|/108-147 hypothetical protein An01g03560 [Aspergillus niger]
PKRALTPFFLYMQHNRSRIAEELGP--NAKEVSDEGTRRW
>gi|156053870|ref|XP_001592861.1|/46-84 hypothetical protein SS1G_05783 [Sclerotinia sclerotiorum 1980]
PKRPLTPFFLYMQTARP-IIAKDLD-VPKGEVSSEGTKRW
>gi|154295571|ref|XP_001548220.1|/121-159 high mobility group protein [Botryotinia fuckeliana B05.10]
PKRPLTPFFLYMQTARP-IIAKDLD-VPKGEVSSEGTKRW
>gi|28926784|gb|EAA35749.1|/114-153 predicted protein [Neurospora crassa OR74A]
PKRPLTPYFLYMQTARPDLGEEAPK-GAVQE---EGQRRW
>gi|158600686|gb|EDP37800.1|/27-67 HMG box family protein [Brugia malayi]
PKRPRTAYVHFVNARRKELAESGSH-LRQRSFLADIGKQW
>gi|66358646|ref|XP_626501.1|/86-122 high mobility group (HMG)-box [Cryptosporidium parvum Iowa II]
PKRPHTAYTLWCEHIRQKVRENDPN-A--LQM-KDLAEMW
>gi|116309707|emb|CAH66753.1|/25-64 OSIGBa0158F05.2 [Oryza sativa (indica cultivar-group)]
PKRGLTPFFAFLAEFRPQYMEKHPN-KGVAAVTKAAGEKW
>gi|116309704|emb|CAH66751.1|/25-64 H0409D10.9 [Oryza sativa (indica cultivar-group)]
PKRGLTPFFAFLAEFRPQYMEKHPN-KGVAAVTKAAGEKW
>gi|38345400|emb|CAE03091.2|/25-64 OSJNBa0017B10.6 [Oryza sativa (japonica cultivar-group)]
PKRGLTPFFAFLAEFRPQYMEKHPN-KGVAAVTKAAGEKW
>gi|115459940|ref|NP_001053570.1|/25-64 Os04g0564600 [Oryza sativa (japonica cultivar-group)]
PKRGLTPFFAFLAEFRPQYMEKHPN-KGVAAVTKAAGEKW
>gi|4995921|emb|CAB44297.1|/19-58 HMG1 protein [Zea mays]
AKRGLTPFFAFLAEFRPQYLEKHPE-KGVKEVSKAAGEKW
>gi|157382896|gb|ABV48883.1|/137-176 high mobility group protein B1 [Physcomitrella patens]
PKRPPSAYFIFMETFRKEFKAANPD--GVTASAKAGGEKW
>gi|162671023|gb|EDQ57581.1|/193-232 predicted protein [Physcomitrella patens subsp. patens]
PKRPPSAYFIFMETFRKEFKAANPD-VKVTASAKAGGEKW
>gi|115474323|ref|NP_001060758.1|/92-131 Os08g0101100 [Oryza sativa (japonica cultivar-group)]
GKRPPTAFFLFMSDFRKEYKAEHPDNKSVSAVAKEGGERW
>gi|115439039|ref|NP_001043799.1|/65-104 Os01g0666200 [Oryza sativa (japonica cultivar-group)]
PKKPPTAFFYFMEDFRKTYKEENPS-VKSMEVGKACGEKW
>gi|162668218|gb|EDQ54830.1|/111-150 predicted protein [Physcomitrella patens subsp. patens]
PKRPASGFLVFMESFRKTYKDANPESKGVAAAAKAGGEKW
>gi|1845197|emb|CAA69606.1|/34-73 HMGc2 [Zea mays]
PKRPPSAFFVFMSEFRQEYQAQHPGNKSVAAVSKAAGEKW
>gi|162460809|ref|NP_001105483.1|/34-73 high mobility group protein3 [Zea mays]
PKRPPSAFFVFMSEFRQEYQAQHPGNKSVAAVSKAAGEKW
>gi|115447831|ref|NP_001047695.1|/33-72 Os02g0670400 [Oryza sativa (japonica cultivar-group)]
PKRPPSAFFVFMSEFRQEYQAAHPDNKSVAAVSKAAGEKW
>gi|50252158|dbj|BAD28154.1|/33-72 putative high mobility group protein [Oryza sativa Japonica Group]
PKRPPSAFFVFMSEFRQEYQAAHPDNKSVAAVSKAAGEKW
>gi|50251344|dbj|BAD28320.1|/33-72 putative high mobility group protein [Oryza sativa Japonica Group]
PKRPPSAFFVFMSEFRQEYQAAHPDNKSVAAVSKAAGEKW
>gi|18700443|dbj|BAB85204.1|/33-72 high mobility group box protein 2 [Oryza sativa Japonica Group]
PKRPPSAFFVFMSEFRQEYQAAHPGNKSVAAVSKAAGEKW
>gi|162461550|ref|NP_001105075.1|/33-72 HMG-like nucleosome/chromatin assembly factor D [Zea mays]
PKRPPSAFFAFMSEFRQEYQALHPGNKSVATVSKAAGEKW
>gi|5441504|emb|CAB46753.1|/33-72 HMGc1 protein [Zea mays]
PKRPPSAFFVFMSEFRQEYQALHPGNKSVATVSKAAGEKW
>gi|1845195|emb|CAA69605.1|/33-72 HMGc1 [Zea mays]
PKRPPSAFFVFMSEFRQEYQALHPGNKSVATVSKAAGEKW
>gi|115480551|ref|NP_001063869.1|/28-67 Os09g0551600 [Oryza sativa (japonica cultivar-group)]
PKRPPSAFFVFMEQFRKDYKEKHPNVKQVSVIGKAGGDKW
>gi|54291150|dbj|BAD61823.1|/42-81 HMGB1 [Oryza sativa Japonica Group]
PKRAPSAFFVFMEEFRKEFKEKNPKNKSVAAVGKAAGDRW
>gi|114145392|dbj|BAF30985.1|/42-81 high mobility globular protein [Triticum aestivum]
PKRAPSAFFVFMGEFREEFKQKNPKNKSVAAVGKAAGERW
>gi|21803|emb|CAA77641.1|/42-81 high mobility group protein [Triticum aestivum]
PKRAPSAFFVFMGEFREEFKQKNPKNKSVAAVGKAAGERW
>gi|950053|emb|CAA90679.1|/42-81 HMG1/2-like protein [Hordeum vulgare subsp. vulgare]
PKRAPSAFFVFMGEFREEFKQKNPKNKSVAAVGKAAGERW
>gi|1813329|dbj|BAA19156.1|/37-76 HMG-1 [Canavalia gladiata]
PKRPPSAFFVFMSEFREQYKKEHPTNKSVAVVGKAGGDKW
>gi|4468042|emb|CAB37859.1|/6-45 unnamed protein product [Vicia faba var. minor]
PKRPPSAFFVFMADFREQYKKDHPNNKSVAAVGKACGEEW
>gi|2832361|emb|CAA74402.1|/35-74 HMG protein [Arabidopsis thaliana]
PKRPSSAFFVFMEDFRVTYKEEHPKNKSVAAVGKAGGEKW
>gi|1694976|emb|CAA70691.1|/35-74 HMG1 [Arabidopsis thaliana]
PKRPSSAFFVFMEDFRVTYKEEHPKNKSVAAVGKAGGEKW
>gi|2832359|emb|CAA74401.1|/38-77 HMG protein [Arabidopsis thaliana]
PKRPASAFFVFMEDFRETFKKENPKNKSVATVGKAAGDKW
>gi|26452113|dbj|BAC43146.1|/38-77 unknown protein [Arabidopsis thaliana]
PKRPASAFFVFMEDFRETFKKENPKNKSVATVGKAAGDKW
>gi|3367575|emb|CAA20027.1|/34-73 HMG delta protein [Arabidopsis thaliana]
PKKPPSPFFVFLDDFRKEFNLANPDNKSVGNVGRAAGKKW
>gi|2832363|emb|CAA74404.1|/34-73 HMG protein [Arabidopsis thaliana]
PKKPPSPFFVFLDDFRKEFNLANPDNKSVGNVGRAAGKKW
>gi|2832355|emb|CAA74403.1|/35-74 HMG protein [Arabidopsis thaliana]
PKRPPSAFFVFLEDFRKEFNLANPNNKSVATVGKAAGARW
>gi|25385737|pir||F84553/35-74 probable HMG protein [imported] - Arabidopsis thaliana
PKRPPSAFFVFLEDFRKEFNLANPNNKSVATVGKAAGARW
>gi|163776500|gb|EDQ90119.1|/4-42 predicted protein [Monosiga brevicollis MX1]
PKKPLRSYMRWFSANREQIKQDNPD-ASNTELSQIGGQRW
>gi|157014528|gb|EDO63498.1|/74-112 AGAP004789-PA [Anopheles gambiae str. PEST]
PKHPLTGYVRYMNEHREGVRQKHPN-LTPIEVTKIMAEEW
>gi|157014526|gb|EAA13138.4|/74-112 AGAP004791-PA [Anopheles gambiae str. PEST]
PKHPLTGYVRYMNEHREGVRQKHPN-LTPIEVTKIMAEEW
>gi|108879019|gb|EAT43244.1|/63-101 conserved hypothetical protein [Aedes aegypti]
PKHPLTGYVRYMNEKRDAIRLKHPS-LSAVEITKLLAEEW
>gi|108869587|gb|EAT33812.1|/63-101 conserved hypothetical protein [Aedes aegypti]
PKHPLTGYVRYMNEKRDAIRLKHPS-LSAVEITKLLAEEW
>gi|115497282|ref|NP_001069105.1|/103-141 high-mobility group 20A [Bos taurus]
PKSPLTGYVRFMNERREQLRAKRPE-VPFPEITRMLGNEW
>gi|7022956|dbj|BAA91782.1|/103-141 unnamed protein product [Homo sapiens]
PKSPLTGYVRFMNERREQLRAKRPE-VPFPEITRMLGNEW
>gi|62897761|dbj|BAD96820.1|/103-141 high-mobility group 20A variant [Homo sapiens]
PKSPLTGYVRFMNERREQLRAKRPE-VPFPEITRMLGNEW
>gi|156542951|ref|XP_001601977.1|/80-118 PREDICTED: hypothetical protein [Nasonia vitripennis]
PKQPLTGYFRFLNDRREKVRSENPT-MPFSEITRQLAAEW
>gi|156226420|gb|EDO47230.1|/21-59 predicted protein [Nematostella vectensis]
PKAPLTGYVQFLNEQREKVRSEHPE-LPFPEVTKILGAEW
>gi|167774057|gb|ABZ92463.1|/70-108 high-mobility group 20B [synthetic construct]
PKAPVTGYVRFLNERREQIRTRHPD-LPFPEITKMLGAEW
>gi|158260023|dbj|BAF82189.1|/70-108 unnamed protein product [Homo sapiens]
PKAPVTGYVRFLNERREQIRTRHPD-LPFPEITKMLGAEW
>gi|111067759|gb|EAT88879.1|/126-153 hypothetical protein SNOG_03674 [Phaeosphaeria nodorum SN15]
PERPPSAYVIFSNQ------------LSFTEIAKVVGERW
>gi|154323224|ref|XP_001560926.1|/127-163 hypothetical protein BC1G_00011 [Botryotinia fuckeliana B05.10]
PERPPSAYVIFSNKMREDLKGRA---LSFTEIAKLVGENW
>gi|154323226|ref|XP_001560927.1|/134-170 hypothetical protein BC1G_00012 [Botryotinia fuckeliana B05.10]
PERPPSAYVIFSNKMREDLKGRA---LSFTEIAKLVGENW
>gi|156057705|ref|XP_001594776.1|/117-153 hypothetical protein SS1G_04584 [Sclerotinia sclerotiorum 1980]
PERPPSAYVIFSNKMREDLKGRN---LSFTEIAKLVGENW
>gi|28925429|gb|EAA34476.1|/124-160 hypothetical protein NCU02819 [Neurospora crassa OR74A]
PERPPSAYVLFSNKMREDLKGRN---LSFTEIAKLVGENW
>gi|156846079|ref|XP_001645928.1|/94-128 hypothetical protein Kpol_1045p57 [Vanderwaltozyma polyspora DSM 70294]
PKRPTNAYLLFCEVNKEKIRQSGT-----QDVTKALAEAW
>gi|147866286|emb|CAN79926.1|/559-597 hypothetical protein [Vitis vinifera]
PKRAMSGFMFFSQTERENIKKSTPG-IAFTEVGRVLGDKW
>gi|115462441|ref|NP_001054820.1|/558-596 Os05g0182600 [Oryza sativa (japonica cultivar-group)]
PKRAIAPFMYFSKAERANLKNSNPE-LATTEIAKKLGERW
>gi|162462425|ref|NP_001105124.1|/557-595 SSRP1 protein [Zea mays]
PKRAMTPFMYFSMAERGNMKSSNPD-LPTTEIAKKLGEMW
>gi|115434958|ref|NP_001042237.1|/556-594 Os01g0184900 [Oryza sativa (japonica cultivar-group)]
PKRAMTPFMYFSMAERGNMKNNNPD-LPTTEIAKKLGEMW
>gi|42733470|dbj|BAD11332.1|/138-176 BRI1-KD interacting protein 104 [Oryza sativa Japonica Group]
PKRAMTPFMYFSMAERGNMKNNNPD-LPTTEIAKKLGEMW
>gi|159105624|gb|EDP44509.1|/25-64 hypothetical protein MGL_0991 [Malassezia globosa CBS 7966]
PKRPLSAYMFFSQDWRDASKPRTTQ-DSVCDVGRLLGTKW
>gi|115445389|ref|NP_001046474.1|/50-86 Os02g0258200 [Oryza sativa (japonica cultivar-group)]
PKQPMSAYFVYTQQRRAALVAEKKN---VPEIGRITGEEW
>gi|50252043|dbj|BAD27975.1|/285-321 putative embryogenic callus protein 98b [Oryza sativa Japonica Group]
PKQPMSAYFVYTQQRRAALVAEKKN---VPEIGRITGEEW
>gi|163771582|gb|EDQ85246.1|/126-164 predicted protein [Monosiga brevicollis MX1]
PKKPLTAYFLYAADRRAALRAQNRN-ATVADIAKIIGAEW
>gi|115936774|ref|XP_001178542.1|/98-136 PREDICTED: similar to high mobility group 1 protein [Strongylocentrotus purpuratus]
PKRNLSAFFLFSRDERGAIKQEHKD-WSVGKIAQALAAIW
>gi|115767180|ref|XP_001176807.1|/98-136 PREDICTED: similar to high mobility group 1 protein [Strongylocentrotus purpuratus]
PKRNLSAFFLFSRDERGAIKQEHKD-WSVGKIAQALAAIW
>gi|115764005|ref|XP_001176404.1|/98-136 PREDICTED: similar to high mobility group 1 protein [Strongylocentrotus purpuratus]
PKRNLSAFFLFSRDERGAIKQEHKD-WSVGKIAQALAAIW
>gi|72051831|ref|XP_792040.1|/98-136 PREDICTED: similar to high mobility group 1 protein [Strongylocentrotus purpuratus]
PKRNLSAFFLFSRDERGAIKQEHKD-WSVGKIAQALAAIW
>gi|56756695|gb|AAW26520.1|/129-168 SJCHGC07008 protein [Schistosoma japonicum]
PTRPLSAYFLWFNENREKIAKSLSGQNSVAEVAKAGGELW
>gi|23480678|gb|EAA17171.1|/30-70 high mobility group protein [Plasmodium yoelii yoelii]
PKRSLSAYMFFAKEKRAEIITRDPS-LSKDTVGKMIGEAW
>gi|70946314|ref|XP_742884.1|/27-67 high mobility group protein [Plasmodium chabaudi chabaudi]
PKRSLSAYMFFAKEKRAEIITRDPS-LSKDTVGKMIGEAW
>gi|68063985|ref|XP_673987.1|/21-61 high mobility group protein [Plasmodium berghei strain ANKA]
PKRSLSAYMFFAKEKRAEIITRDPS-LSKDTVGKMIGEAW
>gi|156083745|ref|XP_001609356.1|/23-63 high mobility group protein-like protein NHP1 [Babesia bovis T2Bo]
PKRALSSYMFFAKEKRVEIIAENPEAKDVAAIGKMIGAAW
>gi|156553871|ref|XP_001600877.1|/551-589 PREDICTED: similar to structure-specific recognition protein [Nasonia vitripennis]
PKRPASAYMLYLNSVREEIKAKYPG-LKVTEVVQKGGEMW
>gi|108872274|gb|EAT36499.1|/553-591 structure-specific recognition protein [Aedes aegypti]
PKRPATAFMIWLNATRESIKKDNPG-ISVTEIAKKGGEMW
>gi|108882231|gb|EAT46456.1|/5-43 conserved hypothetical protein [Aedes aegypti]
PKRPLSAYMLWLNSAREQIKKENPG-IKVTEIAKRGGELW
>gi|108872278|gb|EAT36503.1|/5-43 high mobility group non-histone protein, putative [Aedes aegypti]
PKRPLSAYMLWLNSAREQIKKENPG-IKVTEIAKRGGELW
>gi|108872277|gb|EAT36502.1|/5-43 high mobility group non-histone protein, putative [Aedes aegypti]
PKRPLSAYMLWLNSAREQIKKENPG-IKVTEIAKRGGELW
>gi|116116797|gb|EAU75768.1|/5-43 AGAP012334-PA [Anopheles gambiae str. PEST]
PKRPLSAYMLWLNSAREQIKKENPG-IKVTEIAKKGGELW
>gi|54020668|ref|NP_112383.1|/547-585 Structure specific recognition protein 1 [Rattus norvegicus]
PKRPMSAYMLWLNASREKIKSDHPG-ISITDLSKKAGEIW
>gi|155371817|ref|NP_001094511.1|/547-585 structure specific recognition protein 1 [Bos taurus]
PKRPMSAYMLWLNASREKIKSDHPG-ISVTDLSKKAGEIW
>gi|158597991|gb|EDP35988.1|/554-590 structure-specific recognition protein 1, putative [Brugia malayi]
PKKPQSAYFIWFGENYASFKKE--G-VSVTEAAQRAGKMW
>gi|70571284|dbj|BAE06715.1|/554-592 transcription factor protein [Ciona intestinalis]
PKRPQSAYFLWLNENRGRFKAENKG-ISVTELTKLAGKEW
>gi|158274552|gb|EDP00334.1|/122-160 high mobility group protein [Chlamydomonas reinhardtii]
PKKPMTPFLHFSNAVRESVKAENPG-IAFGELAKVIGEKW
>gi|162672628|gb|EDQ59162.1|/565-605 predicted protein [Physcomitrella patens subsp. patens]
PKRALSAFMRFQLEERKKMKADPGQ-MSFGEFGKSLGEKW
>gi|158283565|gb|EDP09315.1|/484-522 high mobility group protein [Chlamydomonas reinhardtii]
PKKNLSAFMYFSNSNRDKVKAENPG-IAFGEVGKLLGERW
>gi|160702095|gb|EAT84650.2|/28-66 hypothetical protein SNOG_08374 [Phaeosphaeria nodorum SN15]
PKRGLSAYMFFANEQRDKVREDNPG-IKFGEVGKMLGEKW
>gi|40744280|gb|EAA63456.1|/27-65 hypothetical protein AN2885.2 [Aspergillus nidulans FGSC A4]
PKRGLSAYMFFANDNRDKVREENPG-ISFGQVGKMLGEKW
>gi|70999478|ref|XP_754458.1|/25-63 nucleosome binding protein (Nhp6a) [Aspergillus fumigatus Af293]
PKRGLSAYMFFANENRDKVREENPG-ISFGQVGKMLGERW
>gi|145233003|ref|XP_001399874.1|/25-63 hypothetical protein An02g07400 [Aspergillus niger]
PKRGLSAYMFFANDNREKVREENPG-ISFGQVGKMLGERW
>gi|121705796|ref|XP_001271161.1|/25-63 nucleosome binding protein (Nhp6a), putative [Aspergillus clavatus NRRL 1]
PKRGLSAYMFFANDNRDKVREENPG-ISFGQVGKMLGERW
>gi|154284354|ref|XP_001542972.1|/25-63 nucleosome binding protein [Ajellomyces capsulatus NAm1]
PKRGLSAYMFFANEQRENVREENPG-ISFGQVGKVLGERW
>gi|88183315|gb|EAQ90783.1|/25-63 conserved hypothetical protein [Chaetomium globosum CBS 148.51]
PKRGLSAYMFFANEQRDNVREENPG-VSFGQVGKILGERW
>gi|157069727|gb|EAA28670.2|/26-64 conserved hypothetical protein [Neurospora crassa OR74A]
PKRGLSAYMFFANEQRENVREENPG-VSFGQVGKILGERW
>gi|156843619|ref|XP_001644876.1|/21-59 hypothetical protein Kpol_1065p34 [Vanderwaltozyma polyspora DSM 70294]
PKRALSAYMFFANETRDIVKAENPD-VSFGQVGRILGEKW
>gi|156837652|ref|XP_001642846.1|/21-59 hypothetical protein Kpol_376p1 [Vanderwaltozyma polyspora DSM 70294]
PKRALSAYMFFANETRDIVRAENPD-VSFGQVGRILGEKW
>gi|1870104|emb|CAA85042.1|/27-65 NHP6B [Saccharomyces cerevisiae]
PKRRLSAYMFFANENRDIVRSENPD-VTFGQVGRILGERW
>gi|4036|emb|CAA33378.1|/27-65 unnamed protein product [Saccharomyces cerevisiae]
PKRGLSAYMFFANENRDIVRSENPD-VTFGQVGRILGERW
>gi|1314122|emb|CAA94998.1|/21-59 Nhp6ap [Saccharomyces cerevisiae]
PKRALSAYMFFANENRDIVRSENPD-ITFGQVGKKLGEKW
>gi|805034|emb|CAA89171.1|/21-59 Nhp6ap [Saccharomyces cerevisiae]
PKRALSAYMFFANENRDIVRSENPD-ITFGQVGKKLGEKW
>gi|4034|emb|CAA33377.1|/21-59 unnamed protein product [Saccharomyces cerevisiae]
PKRALSAYMFFANENRDIVRSENPD-ITFGQVGKKLGEKW
>gi|50421411|ref|XP_459256.1|/19-57 hypothetical protein DEHA0D19239g [Debaryomyces hansenii CBS767]
PKRSLSAYMFFANENRDIVRAENPG-ISFGQVGKLLGEKW
>gi|149236976|ref|XP_001524365.1|/20-58 hypothetical protein LELG_04337 [Lodderomyces elongisporus NRRL YB-4239]
PKRSLSAYMFFANENRDIVRAENPG-ITFGQVGKLLGEKW
>gi|40643040|emb|CAD91447.1|/47-85 putative HMG-like protein [Crassostrea gigas]
PKRALSAFFFFCGDERPDVRAAHPE-WSVAEVAKELGKRW
>gi|66275794|gb|AAY44044.1|/96-134 high mobility group B1 [Schistosoma japonicum]
PKKGLSAFFLFCNDERPKVKSENPD-WKVSEVAKELGRRW
>gi|158600692|gb|EDP37804.1|/23-59 high mobility group protein [Brugia malayi]
PKRAMSAFFIWMNENRDRIK--KPG-MSVGDVAKAAGIEW
>gi|70569841|dbj|BAE06487.1|/98-136 transcription factor protein [Ciona intestinalis]
PKRPQSAFFLFCADRRAPLKAENPG-WTVGEIAKALGKKW
>gi|109498472|ref|XP_001062821.1|/18-56 PREDICTED: similar to High mobility group protein 4 (HMG-4) (High mobility group protein 2a) (HMG-2a) [Rattus norvegicus]
PKRTLSGFFLFCSKFCPKIKSTNCG-ISIGDVAKKLNEMW
>gi|109497742|ref|XP_001055466.1|/18-56 PREDICTED: similar to High mobility group protein 4 (HMG-4) (High mobility group protein 2a) (HMG-2a) [Rattus norvegicus]
PKRTLSGFFLFCSKFCPKIKSTNCG-ISIGDVAKKLNEMW
>gi|109092270|ref|XP_001103828.1|/30-68 PREDICTED: similar to High mobility group protein 4-like (HMG-4L) isoform 2 [Macaca mulatta]
PKRPLSGFFLFCSEFHPKMKSTNPG-ISIGDVAKKLGEMW
>gi|109092268|ref|XP_001103743.1|/30-68 PREDICTED: similar to High mobility group protein 4-like (HMG-4L) isoform 1 [Macaca mulatta]
PKRPLSGFFLFCSEFHPKMKSTNPG-ISIGDVAKKLGEMW
>gi|114681587|ref|XP_001160466.1|/29-67 PREDICTED: similar to HMG4L protein isoform 2 [Pan troglodytes]
PKRPLSGFFLFCSEFCPKIKSTNPG-ISIGDVAKKLGEMW
>gi|114681585|ref|XP_001160413.1|/29-67 PREDICTED: similar to HMG4L protein isoform 1 [Pan troglodytes]
PKRPLSGFFLFCSEFCPKIKSTNPG-ISIGDVAKKLGEMW
>gi|156914901|gb|AAI52619.1|/97-135 Hmgb2 protein [Danio rerio]
PKRPPSAFFVFCSEYRPTVKSEHPN-LTIGEIAKKLGELW
>gi|1419611|emb|CAA67363.1|/96-134 HMG [Lampetra fluviatilis]
PKRPPSAFFIYCAEYRSKVRAENPG-LTIGSIAKKLGEMW
>gi|109134010|ref|XP_001082943.1|/32-70 PREDICTED: similar to High mobility group protein B1 (High mobility group protein 1) (HMG-1) (Amphoterin) (Heparin-binding protein p30) [Macaca mulatta]
PKRPPSSFFLFCSEYRPKTKGEHPG-LPFDDVAKNLGETW
>gi|47190944|emb|CAF93003.1|/100-138 unnamed protein product [Tetraodon nigroviridis]
PKRPPSAFFVFCSEYRPSVKQQFPG-LSIGDCAKKLGEMW
>gi|114581637|ref|XP_515894.2|/95-133 PREDICTED: hypothetical protein [Pan troglodytes]
PKRPPSAFLLFCSEYCPKIKGEHPG-LPISDVAKKLVEMW
>gi|709959|gb|AAC59859.1|/94-132 high mobility group protein-1 [Xenopus laevis]
PKRPPSAFFLFCSDFRPKIKGEHPG-STIGDIAKKLGEMW
>gi|114636684|ref|XP_001169551.1|/75-113 PREDICTED: hypothetical protein [Pan troglodytes]
PKRPPSAFFLYFSEYGPKIKGERPG-LSIGDAAKKLGEMW
>gi|47227840|emb|CAG09003.1|/94-132 unnamed protein product [Tetraodon nigroviridis]
PKRPPSAFFLFCAEFRPKVKSENPG-LTIGDTAKKLGEMW
>gi|90103305|gb|ABD85497.1|/75-113 high mobility group box 1-like [Ictalurus punctatus]
PKRPPSAFFIFCAEYRPKVKEETPG-LSIGDVAKKLGEMW
>gi|29290594|emb|CAD83017.1|/95-133 bM168F16.1 (novel protein similar to high-mobility group box 1 (Hmgb1)) [Mus musculus]
PKRSPSAFFLFCSEYCHKIKGEHPG-LSIGVVAKKLGEMW
>gi|51339|emb|CAA47900.1|/95-133 high mobility group 2 protein [Mus musculus]
PKRPPSAFCLFCSENRPKIKIEYPG-LSIGDTAKKLGEMW
>gi|1083056|pir||B61611/87-125 nonhistone chromosomal protein HMG-2 - bovine (fragments)
PKRPPSAFFLFSAEHRPKIKAEHPG-LSIGDTAKKLGEMW
>gi|74008304|ref|XP_852235.1|/57-95 PREDICTED: similar to High mobility group protein 1 (HMG-1) (High mobility group protein B1) (Amphoterin) (Heparin-binding protein p30) [Canis familiaris]
LKRPPSFFFLFCSEYRPKIKGEYPG-LSIGDVAKNLGEMW
>gi|73993609|ref|XP_543194.2|/95-133 PREDICTED: similar to high-mobility group box 2 isoform 1 [Canis familiaris]
PKRPPSAFFLFCSEHRPKIKSEHPG-LSIGDTAKKLGEMW
>gi|32333|emb|CAA44395.1|/95-133 HMG-2 [Homo sapiens]
PKRPPSAFFLFCSEHRPKIKSEHPG-LSIGDTAKKLGEMW
>gi|61358840|gb|AAX41628.1|/95-133 high-mobility group box 2 [synthetic construct]
PKRPPSAFFLFCSEHRPKIKSEHPG-LSIGDTAKKLGEMW
>gi|738688|prf||2001363A/95-133 high mobility group protein 2
PKRPPSAFFLFCSEHRPKIKSEHPG-LSIGDTAKKLGEMW
>gi|109460525|ref|XP_001074365.1|/95-133 PREDICTED: similar to High mobility group protein 2 (HMG-2) [Rattus norvegicus]
PKRPPSAFFLFCSEHRPKIKSEHPG-LSIGDTAKKLGEMW
>gi|62638360|ref|XP_574279.1|/95-133 PREDICTED: similar to High mobility group protein 2 (HMG-2) [Rattus norvegicus]
PKRPPSAFFLFCSEHRPKIKSEHPG-LSIGDTAKKLGEMW
>gi|109500754|ref|XP_001060826.1|/95-133 PREDICTED: similar to High mobility group protein 2 (HMG-2) [Rattus norvegicus]
PKRPPSAFFLFCSEHRPKIKSEHPG-LSIGDTAKKLGEMW
>gi|62660600|ref|XP_573625.1|/95-133 PREDICTED: similar to High mobility group protein 2 (HMG-2) [Rattus norvegicus]
PKRPPSAFFLFCSEHRPKIKSEHPG-LSIGDTAKKLGEMW
>gi|109503286|ref|XP_001053005.1|/95-133 PREDICTED: hypothetical protein [Rattus norvegicus]
PKRPPSAFFLFCSEYRPKIKGEHPG-LSIGDVAKKLGEIW
>gi|114592594|ref|XP_001135230.1|/95-133 PREDICTED: hypothetical protein [Pan troglodytes]
PKRPPSAFFLFCSEYRPKIKGEHPG-LSVGDVAKKLGEMW
>gi|62647362|ref|XP_575506.1|/95-133 PREDICTED: similar to High mobility group protein 1 (HMG-1) (High mobility group protein B1) (Amphoterin) (Heparin-binding protein p30) [Rattus norvegicus]
LKRPPSAFFLFCSEYRPKIKGEHPG-LSIGDVAKKLGEMW
>gi|109473606|ref|XP_001060868.1|/95-133 PREDICTED: similar to High mobility group protein 1 (HMG-1) (High mobility group protein B1) (Amphoterin) (Heparin-binding protein p30) isoform 2 [Rattus norvegicus]
LKRPPSAFFLFCSEYRPKIKGEHPG-LSIGDVAKKLGEMW
>gi|109473608|ref|XP_001060814.1|/95-133 PREDICTED: similar to High mobility group protein 1 (HMG-1) (High mobility group protein B1) (Amphoterin) (Heparin-binding protein p30) isoform 1 [Rattus norvegicus]
LKRPPSAFFLFCSEYRPKIKGEHPG-LSIGDVAKKLGEMW
>gi|109460832|ref|XP_001054499.1|/83-118 PREDICTED: similar to High mobility group protein 1 (HMG-1) (High mobility group protein B1) (Amphoterin) (Heparin-binding protein p30) [Rattus norvegicus]
PKRPPSAF-LFCSEYRPKI--EHPG-LSIGDVAKKLGEMW
>gi|109469394|ref|XP_001076232.1|/95-133 PREDICTED: similar to High mobility group protein 1 (HMG-1) (High mobility group protein B1) (Amphoterin) (Heparin-binding protein p30) [Rattus norvegicus]
PKRPPSAFFLFCSEYRPKIKGEHPG-LSIGDVAKKLGEMW
>gi|114649284|ref|XP_001140745.1|/95-133 PREDICTED: similar to high-mobility group box 1 variant isoform 10 [Pan troglodytes]
PKRPPSAFFLFCSEYRPKIKGEHPG-LSIGDVAKKLGEMW
>gi|114649282|ref|XP_001139824.1|/95-133 PREDICTED: similar to high-mobility group box 1 variant isoform 1 [Pan troglodytes]
PKRPPSAFFLFCSEYRPKIKGEHPG-LSIGDVAKKLGEMW
>gi|109120392|ref|XP_001099830.1|/95-133 PREDICTED: similar to High mobility group protein B1 (High mobility group protein 1) (HMG-1) (Amphoterin) (Heparin-binding protein p30) isoform 3 [Macaca mulatta]
PKRPPSAFFLFCSEYRPKIKGEHPG-LSIGDVAKKLGEMW
>gi|109120390|ref|XP_001099722.1|/95-133 PREDICTED: similar to High mobility group protein B1 (High mobility group protein 1) (HMG-1) (Amphoterin) (Heparin-binding protein p30) isoform 2 [Macaca mulatta]
PKRPPSAFFLFCSEYRPKIKGEHPG-LSIGDVAKKLGEMW
>gi|114649280|ref|XP_001140664.1|/95-133 PREDICTED: hypothetical protein isoform 9 [Pan troglodytes]
PKRPPSAFFLFCSEYRPKIKGEHPG-LSIGDVAKKLGEMW
>gi|109098276|ref|XP_001102554.1|/95-133 PREDICTED: similar to High mobility group protein B1 (High mobility group protein 1) (HMG-1) (Amphoterin) (Heparin-binding protein p30) [Macaca mulatta]
PKRPPSAFFLFCSEYRPKIKGEHPG-LSIGDVAKKLGEMW
>gi|109509084|ref|XP_001056424.1|/95-133 PREDICTED: similar to High mobility group protein 1 (HMG-1) (High mobility group protein B1) (Amphoterin) (Heparin-binding protein p30) [Rattus norvegicus]
PKRPPSAFFLFCSEYRPKIKGEHPG-LSIGDVAKKLGEMW
>gi|67968740|dbj|BAE00728.1|/95-133 unnamed protein product [Macaca fascicularis]
PKRPPSAFFLFCSEYRPKIKGEHPG-LSIGDVAKKLGEMW
>gi|115354285|dbj|BAF33339.1|/95-133 high-mobility group box 1 [Equus caballus]
PKRPPSAFFLFCSEYRPKIKGEHPG-LSIGDVAKKLGEMW
>gi|109120386|ref|XP_001100382.1|/95-133 PREDICTED: similar to High mobility group protein B1 (High mobility group protein 1) (HMG-1) (Amphoterin) (Heparin-binding protein p30) isoform 7 [Macaca mulatta]
PKRPPSAFFLFCSEYRPKIKGEHPG-LSIGDVAKKLGEMW
>gi|32327|emb|CAA31110.1|/95-133 unnamed protein product [Homo sapiens]
PKRPPSAFFLFCSEYRPKIKGEHPG-LSIGDVAKKLGEMW
>gi|37515993|emb|CAE48262.1|/95-133 HMGB1 [Homo sapiens]
PKRPPSAFFLFCSEYRPKIKGEHPG-LSIGDVAKKLGEMW
>gi|56365|emb|CAA68526.1|/95-133 unnamed protein product [Rattus norvegicus]
PKRPPSAFFLFCSEYRPKIKGEHPG-LSIGDVAKKLGEMW
>gi|9082303|gb|AAF82799.1|AF275734_1/95-133 amphoterin [Rattus norvegicus]
PKRPPSAFFLFCSEYRPKIKGEHPG-LSIGDVAKKLGEMW
>gi|417|emb|CAA31284.1|/95-133 unnamed protein product [Bos taurus]
PKRPPSAFFLFCSEYRPKIKGEHPG-LSIGDVAKKLGEMW
>gi|109459982|ref|XP_001055841.1|/95-133 PREDICTED: similar to High mobility group protein 1 (HMG-1) (High mobility group protein B1) (Amphoterin) (Heparin-binding protein p30) [Rattus norvegicus]
PKRPPSAFFLFCSEYRPKIKGEHPG-LSIGDVAKKLGEMW
>gi|109510563|ref|XP_001059688.1|/95-133 PREDICTED: similar to High mobility group protein 1 (HMG-1) (High mobility group protein B1) (Amphoterin) (Heparin-binding protein p30) [Rattus norvegicus]
PKRPPSAFFLFCSEYRPKIKGEHPG-LSIGDVAKKLGEMW
>gi|109512438|ref|XP_001058093.1|/95-133 PREDICTED: similar to High mobility group protein 1 (HMG-1) (High mobility group protein B1) (Amphoterin) (Heparin-binding protein p30) [Rattus norvegicus]
PKRPPSAFFLFCSEYRPKIKGEHPG-LSIGDVAKKLGEMW
>gi|114649257|ref|XP_001140879.1|/95-133 PREDICTED: hypothetical protein isoform 12 [Pan troglodytes]
PKRPPSAFFLFCSEYRPKIKGEHPG-LSIGDVAKKLGEMW
>gi|114649261|ref|XP_001140156.1|/95-133 PREDICTED: hypothetical protein isoform 3 [Pan troglodytes]
PKRPPSAFFLFCSEYRPKIKGEHPG-LSIGDVAKKLGEMW
>gi|114649259|ref|XP_001140068.1|/95-133 PREDICTED: hypothetical protein isoform 2 [Pan troglodytes]
PKRPPSAFFLFCSEYRPKIKGEHPG-LSIGDVAKKLGEMW
>gi|55639639|ref|XP_509611.1|/95-133 PREDICTED: hypothetical protein isoform 15 [Pan troglodytes]
PKRPPSAFFLFCSEYRPKIKGEHPG-LSIGDVAKKLGEMW
>gi|62087576|dbj|BAD92235.1|/97-135 high-mobility group box 1 variant [Homo sapiens]
PKRPPSAFFLFCSEYRPKIKGEHPG-LSIGDVAKKLGEMW
>gi|169402702|gb|ACA53510.1|/95-133 high-mobility group box 1 (predicted) [Callicebus moloch]
PKRPPSAFFLFCSEYRPKIKGEHPG-LSIGDVAKKLGEMW
>gi|478813|pir||S29857/95-133 nonhistone chromosomal protein HMG-1 - human
PKRLPSAFFLFCSEYRPKIKGEHPG-LSIGDVAKKLGEMW
>gi|171680179|ref|XP_001905035.1|/247-283 unnamed protein product [Podospora anserina]
PKGLLSPYIIFTTQRMKSGDLDNIP-PTARVAAIGSE--W
>gi|56912184|ref|NP_958476.2|/526-564 PMS1 postmeiotic segregation increased 1 [Danio rerio]
VRQPSSAFSLFEQDTRSQVLQENPK-ASPQDVTAAAKERW
>gi|169154365|emb|CAQ13467.1|/526-564 PMS1 postmeiotic segregation increased 1 (S. cerevisiae) [Danio rerio]
VRQPSSAFSLFEQDTRSQVLQENPK-ASPQDVTAAAKERW
>gi|169145696|emb|CAQ15724.1|/526-564 PMS1 postmeiotic segregation increased 1 (S. cerevisiae) [Danio rerio]
VRQPSSAFSLFEQDTRSQVLQENPK-ASPQDVTAAAKERW
>gi|221045818|dbj|BAH14586.1|/395-433 unnamed protein product [Homo sapiens]
IKKPMSASALFVQDHRPQFLIENPK-TSLEDATLQIEELW
>gi|155119203|gb|ABT12698.1|/571-609 Sequence 11 from patent US 7223598
IKKPMSASALFVQDHRPQFLIENPK-TSLEDATLQIEELW
>gi|116207048|ref|XP_001229333.1|/244-280 predicted protein [Chaetomium globosum CBS 148.51]
#NAME?
>gi|221129522|ref|XP_002160469.1|/60-98 PREDICTED: similar to Sex comb on midleg-like protein 1 [Hydra magnipapillata]
PKKPLTPYMSYRNMVFQDIKHKHPG-CSPYDLACVISAKW
>gi|217409536|gb|EEC49467.1|/1-39 predicted protein [Phaeodactylum tricornutum CCAP 1055/1]
PKKPRASYLFFQCTMRSYFAKRNPH-ASQGELMTVLGNTW
>gi|190627603|gb|EDV43127.1|/51-89 GF18333 [Drosophila ananassae]
PKKPLTPYFRFMRDQRPKLIAANPK-LSTIDAVRQLSKSW
>gi|195112822|ref|XP_002000971.1|/50-88 GI10534 [Drosophila mojavensis]
PKKPLTPYFRFMREMRPKMLAKNPS-ISTIEVVRQLSKSW
>gi|50307729|ref|XP_453858.1|/106-149 unnamed protein product [Kluyveromyces lactis]
PKKPLTVFFAYSAYVRQALRDERQ--PPLSEITQEISKKW
>gi|45200956|ref|NP_986526.1|/106-149 AGL141Wp [Ashbya gossypii ATCC 10895]
PKKPLTVFFAYSAYVRQALREERQ--PPLSEITQEISKKW
>gi|50286583|ref|XP_445720.1|/121-164 unnamed protein product [Candida glabrata]
PKKPLTVFFAYSAYVRQELRDARQ--PPLSEITQEISKKW
>gi|68488933|ref|XP_711711.1|/87-130 potential HMG-like DNA binding protein Hmo1p [Candida albicans SC5314]
PKKPLTMFFQFSYDLRKKIGIERKK-KDLPDMNSMIKDRW
>gi|68487936|ref|XP_712185.1|/87-130 potential HMG-like DNA binding protein Hmo1p [Candida albicans SC5314]
PKKPLTMFFQFSYDLRKKIGIERKK-KDLPDMNSMIKDRW
>gi|125606508|gb|EAZ45544.1|/227-264 hypothetical protein OsJ_30204 [Oryza sativa Japonica Group]
PRPNRSAYNFFFKEKHPELKATHPH-RE-REYSRMIGDAW
>gi|125564567|gb|EAZ09947.1|/227-264 hypothetical protein OsI_32246 [Oryza sativa Indica Group]
PRPNRSAYNFFFKEKHPELKATHPH-RE-REYSRMIGDAW
>gi|222622836|gb|EEE56968.1|/285-322 hypothetical protein OsJ_06686 [Oryza sativa Japonica Group]
PKPNRSGYNFFFQDQHRKLKPEYPG-QD-RLISKMIGERW
>gi|215686854|dbj|BAG89704.1|/285-322 unnamed protein product [Oryza sativa Japonica Group]
PKPNRSGYNFFFQDQHRKLKPEYPG-QD-RLISKMIGERW
>gi|218190713|gb|EEC73140.1|/285-322 hypothetical protein OsI_07164 [Oryza sativa Indica Group]
PKPNRSGYNFFFQDQHRKLKPEYPG-QD-RLISKMIGERW
>gi|50310255|ref|XP_455147.1|/92-130 unnamed protein product [Kluyveromyces lactis]
PKKPATSFGSFLKEKSPQLRTENPG-LSQIEILKLASSKW
>gi|145531058|ref|XP_001451301.1|/100-138 hypothetical protein [Paramecium tetraurelia strain d4-2]
PRKPASACLVYIAEHRKDFGNENPD-MNMAKVTKVLADKY
>gi|145484725|ref|XP_001428372.1|/101-139 hypothetical protein [Paramecium tetraurelia strain d4-2]
PKKPVSGCLVYIAENRRAYSEENPD-ASFGQVTKALVDRY
>gi|145477801|ref|XP_001424923.1|/100-138 hypothetical protein [Paramecium tetraurelia strain d4-2]
PKKPVSGCLVYIAENRRAYSEENPD-SSFGQVTKALVDQY
>gi|170096246|ref|XP_001879343.1|/22-56 predicted protein [Laccaria bicolor S238N-H82]
PTRPPTAFANFMIQFYKDWQDREGR----GSFA-VVGQAW
>gi|164645711|gb|EDR09958.1|/22-56 predicted protein [Laccaria bicolor S238N-H82]
PTRPPTAFANFMIQFYKDWQDREGR----GSFA-VVGQAW
>gi|85118547|ref|XP_965468.1|/252-288 hypothetical protein NCU02695 [Neurospora crassa OR74A]
PKRLRSAFLFFCMSRQKALYAGKP----LPEIAKALSEEW
>gi|169607463|ref|XP_001797151.1|/253-289 hypothetical protein SNOG_06788 [Phaeosphaeria nodorum SN15]
VKQPPGAYIHFFTERKS----TPDG-ISVQESAKLIGAEW
>gi|189193185|ref|XP_001932931.1|/195-231 hypothetical protein PTRG_02598 [Pyrenophora tritici-repentis Pt-1C-BFP]
PKKPKTAYVNFADQLRTD--PEVSQ-LSFVDIAREVGRRW
>gi|187978495|gb|EDU45121.1|/195-231 hypothetical protein PTRG_02598 [Pyrenophora tritici-repentis Pt-1C-BFP]
PKKPKTAYVNFADQLRTD--PEVSQ-LSFVDIAREVGRRW
>gi|50292849|ref|XP_448857.1|/306-344 unnamed protein product [Candida glabrata]
PKRPSSAYFLFSMSIRNELLQQFPD-AKVPELSKLASARW
>gi|189095262|ref|NP_001121162.1|/407-445 upstream binding transcription factor, RNA polymerase I isoform 2 [Rattus norvegicus]
PKRPVSAMFIFSEEKRRQLQEERPE-LSESELTRLLARMW
>gi|123241494|emb|CAM25083.1|/370-408 upstream binding transcription factor, RNA polymerase I [Mus musculus]
PKRPVSAMFIFSEEKRRQLQEERPE-LSESELTRLLARMW
>gi|509241|emb|CAA37469.1|/407-445 unnamed protein product [Homo sapiens]
PKRPVSAMFIFSEEKRRQLQEERPE-LSESELTRLLARMW
>gi|37574|emb|CAA37548.1|/407-445 unnamed protein product [Homo sapiens]
PKRPVSAMFIFSEEKRRQLQEERPE-LSESELTRLLARMW
>gi|123241492|emb|CAM25081.1|/407-445 upstream binding transcription factor, RNA polymerase I [Mus musculus]
PKRPVSAMFIFSEEKRRQLQEERPE-LSESELTRLLARMW
>gi|50291849|ref|XP_448357.1|/55-93 unnamed protein product [Candida glabrata]
PKRPAAAFILYTVQERANATAENPG-LSTKEISAVLGEKW
>gi|221107550|ref|XP_002154748.1|/110-146 PREDICTED: similar to transcription factor A, mitochondrial [Hydra magnipapillata]
RKRPPAPFIMFSNDQSEVLRLKYPD---ITERSKVVSKMW
>gi|116180486|ref|XP_001220092.1|/154-193 hypothetical protein CHGG_00871 [Chaetomium globosum CBS 148.51]
PKRPLTPYFLYMQTARPDLGDQVPK-GAVQD---EGQRRW
>gi|145613848|ref|XP_363399.2|/104-143 hypothetical protein MGG_01325 [Magnaporthe grisea 70-15]
PKRPLTPYFLYMQTARPDLGADAAK-GAVQE---EGQRRW
>gi|46107692|ref|XP_380905.1|/151-190 hypothetical protein FG00729.1 [Gibberella zeae PH-1]
PKRPLTPYFLYMQHARSDLGSEAPK-GAVQE---EGQRRW
>gi|171687655|ref|XP_001908768.1|/132-171 unnamed protein product [Podospora anserina]
PKRPLTPYFLYMQTARPDLGEGAPK-GAVQE---EGQRRW
>gi|85116046|ref|XP_964985.1|/114-153 hypothetical protein NCU03126 [Neurospora crassa OR74A]
PKRPLTPYFLYMQTARPDLGEEAPK-GAVQE---EGQRRW
>gi|220699328|gb|EED55667.1|/106-145 HMG box protein, putative [Aspergillus flavus NRRL3357]
PKRALTPFFLYMQHNRTKISEEGPS-AKPKDVSDEGTRRW
>gi|119496871|ref|XP_001265209.1|/108-147 HMG box protein, putative [Neosartorya fischeri NRRL 181]
PKRALTPYFLYMQHNRPIAQELGPS-ARPKDVSDEGTRRW
>gi|212540164|ref|XP_002150237.1|/108-147 HMG box protein, putative [Penicillium marneffei ATCC 18224]
PKRALTPYFLYMQHNRSIANELGPD-AK--DVADEGTIRW
>gi|210067536|gb|EEA21628.1|/108-147 HMG box protein, putative [Penicillium marneffei ATCC 18224]
PKRALTPYFLYMQHNRSIANELGPD-AK--DVADEGTIRW
>gi|218717379|gb|EED16800.1|/117-156 HMG box protein, putative [Talaromyces stipitatus ATCC 10500]
PKRALTPYFLYMQHNRQIANELGPD-AK--DVADEGTVRW
>gi|119189773|ref|XP_001245493.1|/109-148 hypothetical protein CIMG_04934 [Coccidioides immitis RS]
PKRALTPYFLYMHHNRQKIADELGQ--NAREVADEGTRRW
>gi|211585865|emb|CAP93594.1|/101-140 Pc16g09240 [Penicillium chrysogenum Wisconsin 54-1255]
PKRALTPYFLYMQHNRSKIADDLGG--DARDVADEGTRRW
>gi|112419177|gb|AAI22328.1|/9-49 Hmgb3a protein [Danio rerio]
PKGKMSAYAYFVQTCREEHKKKSPEPVSLSEFSKRCSGRW
>gi|222087985|gb|ACM41855.1|/3-43 high mobility group box 2-like protein [Epinephelus coioides]
PRGKTSSYAFFIADCREEHKRKHPGSVGFAEFSKKCSERW
>gi|220673308|emb|CAX12898.1|/8-48 high-mobility group box 2 [Danio rerio]
PRGKTSSYAFFVQTCREEHKKKNPGSVNFSEFSKKCSERW
>gi|220673307|emb|CAX12897.1|/8-48 high-mobility group box 2 [Danio rerio]
PRGKTSSYAFFVQTCREEHKKKNPGSVNFSEFSKKCSERW
>gi|220673309|emb|CAX12899.1|/8-48 high-mobility group box 2 [Danio rerio]
PRGKTSSYAFFVQTCREEHKKKNPGSVNFSEFSKKCSERW
>gi|162533258|gb|ABY16957.1|/9-49 Sequence 54 from patent US 7288250
PRGKMSSYAFFVQTCREEHKKKHPDSVNFAEFSKKCSERW
>gi|162493730|gb|ABY09972.1|/9-49 Sequence 3 from patent US 7304034
PRGKMSSYAFFVQTCREEHKKKHPDSVNFAEFSKKCSERW
>gi|155110601|gb|ABT06967.1|/9-49 Sequence 3 from patent US 7220723
PRGKMSSYAFFVQTCREEHKKKHPDSVNFAEFSKKCSERW
>gi|45360483|ref|NP_988904.1|/9-49 high-mobility group box 2 [Xenopus (Silurana) tropicalis]
PRGKMSSYAYFVQTCREEHKKKHPDSVNFAEFSKKCSERW
>gi|148922135|gb|AAI46745.1|/8-48 Zgc:165618 protein [Danio rerio]
PRGKMSSYAYFVQTCREEHKKKHPESVNFSEFSKKCSERW
>gi|149773502|ref|NP_001092721.1|/8-48 hypothetical protein LOC795095 [Danio rerio]
PRGKMSSYAYFVQTCREEHKKKHPESVNFSEFSKKCSERW
>gi|162493742|gb|ABY09984.1|/9-49 Sequence 25 from patent US 7304034
PRGKMSSYAFFVQTCREEHKKKHSDSVNFSEFSNKCSERW
>gi|155110608|gb|ABT06974.1|/9-49 Sequence 12 from patent US 7220723
PRGKMSSYAFFVQTCREEHKKKHSDSVNFSEFSNKCSERW
>gi|162533215|gb|ABY16914.1|/9-49 Sequence 1 from patent US 7288250
PTGKMSSYAFFVQTCREEHKKKHPDSVNFSEFSKKCSERW
>gi|162493741|gb|ABY09983.1|/9-49 Sequence 24 from patent US 7304034
PTGKMSSYAFFVQTCREEHKKKHPDSVNFSEFSKKCSERW
>gi|162493735|gb|ABY09977.1|/9-49 Sequence 18 from patent US 7304034
PTGKMSSYAFFVQTCREEHKKKHPDSVNFSEFSKKCSERW
>gi|155110607|gb|ABT06973.1|/9-49 Sequence 10 from patent US 7220723
PTGKMSSYAFFVQTCREEHKKKHPDSVNFSEFSKKCSERW
>gi|155110604|gb|ABT06970.1|/9-49 Sequence 6 from patent US 7220723
PTGKMSSYAFFVQTCREEHKKKHPDSVNFSEFSKKCSERW
>gi|6624099|gb|AAF19244.1|AC007277_1/9-49 similar to nonhistone chromosomal protein HMG-1 [Homo sapiens]; probable pseudogene; similar to P09429 (PID:g123369)
PRGKMSSYAFFVQTCREECKKKHPDSVNFSEFSKKCSERW
>gi|51592117|ref|NP_001004034.1|/9-49 non-histone protein HMG1 [Sus scrofa]
PRGKMSSYAFFVQTCREEHKKKHPDSVNFSEFSKKCSERW
>gi|162533244|gb|ABY16943.1|/9-49 Sequence 37 from patent US 7288250
PRGKMSSYAFFVQTCREEHKKKHPDSVNFSEFSKKCSERW
>gi|155110600|gb|ABT06966.1|/9-49 Sequence 2 from patent US 7220723
PRGKMSSYAFFVQTCREEHKKKHPDSVNFSEFSKKCSERW
>gi|162493729|gb|ABY09971.1|/9-49 Sequence 2 from patent US 7304034
PRGKMSSYAFFVQTCREEHKKKHPDSVNFSEFSKKCSERW
>gi|162533225|gb|ABY16924.1|/9-49 Sequence 18 from patent US 7288250
PRGKMSSYAFFVQTCREEHKKKHPDSVNFSEFSKKCSERW
>gi|216397586|gb|ACJ72830.1|/9-49 high-mobility group box 1 (predicted) [Oryctolagus cuniculus]
PRGKMSSYAFFVQTCREEHKKKHPDSVNFSEFSKKCSERW
>gi|155110599|gb|ABT06965.1|/9-49 Sequence 1 from patent US 7220723
PRGKMSSYAFFVQTCREEHKKKHPDSVNFSEFSKKCSERW
>gi|162493728|gb|ABY09970.1|/9-49 Sequence 1 from patent US 7304034
PRGKMSSYAFFVQTCREEHKKKHPDSVNFSEFSKKCSERW
>gi|162533278|gb|ABY16977.1|/9-49 Sequence 74 from patent US 7288250
PRGKMSSYAFFVQTCREEHKKKHPDSVNFSEFSKKCSERW
>gi|55958713|emb|CAI15600.1|/9-49 high-mobility group box 1 [Homo sapiens]
PRGKMSSYAFFVQTCREEHKKKHPDSVNFSEFSKKCSERW
>gi|221045048|dbj|BAH14201.1|/9-49 unnamed protein product [Homo sapiens]
PRGKMSSYAFFVQTCREEHKKKHPDSVNFSEFSKKCSERW
>gi|55958716|emb|CAI15603.1|/9-49 high-mobility group box 1 [Homo sapiens]
PRGKMSSYAFFVQTCREEHKKKHPDSVNFSEFSKKCSERW
>gi|162533245|gb|ABY16944.1|/9-49 Sequence 38 from patent US 7288250
PRGKMSSYAFFVQTCREEHKKKHPDSVNFSEFSKKCSERW
>gi|48145843|emb|CAG33144.1|/9-49 HMGB1 [Homo sapiens]
PRGKMSSYAFFVQTCREEHKKKHPDSVNFSEFSKKCSERW
>gi|55958719|emb|CAI15606.1|/9-49 high-mobility group box 1 [Homo sapiens]
PRGKMSSYAFFVQTCREEHKKKHPDSVNFSEFSKKCSERW
>gi|213982973|ref|NP_001135648.1|/9-49 hypothetical protein LOC100216207 [Xenopus (Silurana) tropicalis]
PKGKTSAYAFFVQTCRDEHKRKGPDPVNFSEFSKKCSERW
>gi|31873563|emb|CAD97768.1|/39-79 hypothetical protein [Homo sapiens]
PKGKMSAYAFFVQTCREEHKKKNPEPVNFAEFSKKCSERW
>gi|165900579|gb|EDR26875.1|/30-67 hypothetical protein EDI_085770 [Entamoeba dispar SAW760]
#NAME?
>gi|167384253|ref|XP_001736871.1|/30-67 hypothetical protein [Entamoeba dispar SAW760]
#NAME?
>gi|67611890|ref|XP_667184.1|/86-122 high mobility group box 1 [Cryptosporidium hominis TU502]
PKRPHTAYTLWCEHIRQKVRENDPN-A--LQM-KDLAEMW
>gi|209882935|ref|XP_002142902.1|/84-120 high mobility group box domain-containing protein [Cryptosporidium muris RN66]
PKRPHTAYTLWCEHIRQKVRENDPN-A--LQM-KDLAEMW
>gi|209558508|gb|EEA08553.1|/84-120 high mobility group box domain-containing protein [Cryptosporidium muris RN66]
PKRPHTAYTLWCEHIRQKVRENDPN-A--LQM-KDLAEMW
>gi|67600793|ref|XP_666356.1|/129-165 structure-specific recognition protein 1 (SSRP1) (recombination signal sequence recognition protein) (T160) [Cryptosporidium hominis TU502]
PKRPHNAYTLWCEHIRQKVREKDPT-RSLHI--KDLAEMW
>gi|66361462|ref|XP_627312.1|/129-165 hypothetical protein [Cryptosporidium parvum Iowa II]
PKRPHNAYTLWCEHIRQKVREKDPT--SLH--IKDLAEMW
>gi|209875985|ref|XP_002139435.1|/140-176 HMG box family protein [Cryptosporidium muris RN66]
PKRPHNAYTLWCEHIRQKVREKDPS--SLQ--IKDLAEMW
>gi|45190602|ref|NP_984856.1|/97-134 AEL005Cp [Ashbya gossypii ATCC 10895]
PKRPTNAYLLFCEMNKDKIRHEHAA-NNV-DMTKVLPEIW
>gi|190405022|gb|EDV08289.1|/94-128 HMG1-box containing protein [Saccharomyces cerevisiae RM11-1a]
PKRPTNAYLLYCEMNKERIRQNGSD-VT-RDLAEGW----
>gi|134106799|ref|XP_777941.1|/546-588 hypothetical protein CNBA4100 [Cryptococcus neoformans var. neoformans B-3501A]
PKKPLSAYFLFLKAIREDIRAQGTE-AEKQSV--MAAEKW
>gi|170091612|ref|XP_001877028.1|/445-487 predicted protein [Laccaria bicolor S238N-H82]
PKKPLSAYFMFLQRIRAQLVREIFGEETETKQSVLAAAKW
>gi|164648521|gb|EDR12764.1|/445-487 predicted protein [Laccaria bicolor S238N-H82]
PKKPLSAYFMFLQRIRAQLVREIEE-TE-TKQSVLAAAKW
>gi|183014156|dbj|BAG24407.1|/441-483 hypothetical protein [Coprinopsis cinerea]
PKKPLSAYFMFLQRIRAKLVKEIDE-TE-TKQSVLAAAKW
>gi|169861576|ref|XP_001837422.1|/391-433 hypothetical protein CC1G_01334 [Coprinopsis cinerea okayama7#130]
PKKPLSAYFMFLQRIRAKLVKEIDE-TE-TKQSVLAAAKW
>gi|123438710|ref|XP_001310134.1|/58-95 HMG box family protein [Trichomonas vaginalis G3]
PKLP-NPYFMFCKERRQILQAENSQ-ISSREITKKLAEEW
>gi|157138017|ref|XP_001664121.1|/63-101 hypothetical protein AaeL_AAEL013914 [Aedes aegypti]
PKHPLTGYVRYMNEKRDAIRLKHPS-LSAVEITKLLAEEW
>gi|157109478|ref|XP_001650689.1|/63-101 hypothetical protein AaeL_AAEL005309 [Aedes aegypti]
PKHPLTGYVRYMNEKRDAIRLKHPS-LSAVEITKLLAEEW
>gi|195123073|ref|XP_002006034.1|/64-102 GI20809 [Drosophila mojavensis]
PKMPLNSYVRFMNDRREQLRREHPN-RTALEHTKMIGEEW
>gi|190620947|gb|EDV36471.1|/73-111 GF11938 [Drosophila ananassae]
PKMPLNGYVRFMNDRREELRREQPQ-RTALEHTKIIGEEW
>gi|190658202|gb|EDV55415.1|/76-114 GG22094 [Drosophila erecta]
PKMPLNGYVRFMNDRREELRREQPQ-RTALEHTRIIGEEW
>gi|220956136|gb|ACL90611.1|/76-114 CG9418-PA [synthetic construct]
PKMPLNGYVRFMNDRREELRREQPQ-RTALEHTRIIGEEW
>gi|220946466|gb|ACL85776.1|/76-114 CG9418-PA [synthetic construct]
PKMPLNGYVRFMNDRREELRREQPQ-RTALEHTRIIGEEW
>gi|113680218|ref|NP_001038693.1|/53-91 high-mobility group 20B isoform 2 [Danio rerio]
PKAPVTGYVRFLNERREHIRALHPD-LPFPEITKRLGAEW
>gi|66472650|ref|NP_001018387.1|/53-91 high-mobility group 20B isoform 1 [Danio rerio]
PKAPVTGYVRFLNERREHIRALHPD-LPFPEITKRLGAEW
>gi|45360537|ref|NP_988941.1|/68-106 hypothetical protein LOC394538 [Xenopus (Silurana) tropicalis]
PKAPVTGYVRFLNERREQIRAQHPD-LPFPEITKMLGAEW
>gi|157823655|ref|NP_001102201.1|/70-108 high mobility group 20 B [Rattus norvegicus]
PKAPVTGYVRFLNERREQIRTRHPD-LPFPEITKMLGAEW
>gi|55742128|ref|NP_001006760.1|/101-139 high-mobility group 20A [Xenopus (Silurana) tropicalis]
PKAPLTGYVRFMNERREQLRTERPD-VPFPEITRIVGSEW
>gi|111307054|gb|AAI20109.1|/103-141 High-mobility group 20A [Bos taurus]
PKSPLTGYVRFMNERREQLRAKRPE-VPFPEITRMLGNEW
>gi|157822803|ref|NP_001101620.1|/103-141 high mobility group 20A [Rattus norvegicus]
PKSPLTGYVRFMNERREQLRAKRPE-VPFPEITRMLGNEW
>gi|223088912|gb|ACM81430.1|/103-141 Sequence 6928 from patent US 6812339
PKSPLTGYVRFMNERREQLRAKRPE-VPFPEITRMLGNEW
>gi|8922633|ref|NP_060670.1|/103-141 high-mobility group 20A [Homo sapiens]
PKSPLTGYVRFMNERREQLRAKRPE-VPFPEITRMLGNEW
>gi|67598449|ref|XP_666220.1|/23-63 high mobility group protein [Cryptosporidium hominis TU502]
PKRAMTAFMYFASSRRAEITAANPS-LRSQEVAKILGEEW
>gi|19112464|ref|NP_595672.1|/117-157 INO80 complex subunit (predicted) [Schizosaccharomyces pombe 972h-]
PKRPPSAYNLFQKNQRSEIKESLGE-NDVKEVNKAMHEKW
>gi|157822723|ref|NP_001102933.1|/93-131 high-mobility group box 4 [Rattus norvegicus]
PRKPPSSFLLFSLDHFAKLKQENPN-WTVVQVAKAAGKMW
>gi|221117339|ref|XP_002158206.1|/15-53 PREDICTED: similar to dalao CG7055-PA, partial [Hydra magnipapillata]
PDKPLPAYMRYSRKVWEAVKMQHPE-MKMWDIGKLIGEQW
>gi|170591438|ref|XP_001900477.1|/36-74 HMG box family protein [Brugia malayi]
PDRPLVPYMRFSRKMWAKVRAENPD-SQLWDIGKVIGQMW
>gi|187031304|emb|CAP29365.1|/9-47 Hypothetical protein CBG09815 [Caenorhabditis briggsae]
PERPLQPYMRYSRKMWPKVRAENPD-AQLWDIGKIVGKMW
>gi|86563467|ref|NP_497613.2|/26-64 hypothetical protein Y71H2AM.17 [Caenorhabditis elegans]
PERPLQPYMRYSRKMWPKVRAENPE-AQLWDIGKMIGKYW
>gi|190649016|gb|EDV46294.1|/94-132 GG18291 [Drosophila erecta]
PEKPILPYMRYSKRVWDSVKAQHPE-LKLWELGKKIGAMW
>gi|190618239|gb|EDV33763.1|/98-136 GF19131 [Drosophila ananassae]
PEKPILPYMRYSKRVWDSVKAQHPE-LKLWELGKKIGAMW
>gi|195130653|ref|XP_002009766.1|/97-135 GI15536 [Drosophila mojavensis]
PEKPILPYMRYSKRVWDSVKAQHPE-LKLWELGKKIGVMW
>gi|157127700|ref|XP_001661139.1|/72-110 hypothetical protein AaeL_AAEL010903 [Aedes aegypti]
PEKPLMPYMRYSRKVWDSIKVSNSD-LKLWEVGKIIGQQW
>gi|148745056|gb|AAI42509.1|/31-69 SMARCE1 protein [Bos taurus]
PDKPLMPYMRYSRKVWDQVKASNPD-LKLWEIGKIIGGMW
>gi|148745040|gb|AAI42471.1|/66-104 SMARCE1 protein [Bos taurus]
PDKPLMPYMRYSRKVWDQVKASNPD-LKLWEIGKIIGGMW
>gi|62089562|gb|AAH92210.1|/31-69 SWI/SNF related, matrix associated, actin dependent regulator of chromatin, subfamily e, member 1 [Rattus norvegicus]
PDKPLMPYMRYSRKVWDQVKASNPD-LKLWEIGKIIGGMW
>gi|68163423|ref|NP_001020164.1|/31-69 SWI/SNF related, matrix associated, actin dependent regulator of chromatin, subfamily e, member 1 [Rattus norvegicus]
PDKPLMPYMRYSRKVWDQVKASNPD-LKLWEIGKIIGGMW
>gi|55729939|emb|CAH91696.1|/31-69 hypothetical protein [Pongo abelii]
PDKPLMPYMRYSRKVWDQVKASNPD-LKLWEIGKIIGGMW
>gi|123999682|gb|ABM87381.1|/66-104 SWI/SNF related, matrix associated, actin dependent regulator of chromatin, subfamily e, member 1 [synthetic construct]
PDKPLMPYMRYSRKVWDQVKASNPD-LKLWEIGKIIGGMW
>gi|123994437|gb|ABM84820.1|/66-104 SWI/SNF related, matrix associated, actin dependent regulator of chromatin, subfamily e, member 1 [synthetic construct]
PDKPLMPYMRYSRKVWDQVKASNPD-LKLWEIGKIIGGMW
>gi|55726577|emb|CAH90055.1|/48-86 hypothetical protein [Pongo abelii]
PDKPLMPYMRYSRKVWDQVKASNPD-LKLWEIGKIIGGMW
>gi|123236637|emb|CAM18794.1|/66-104 SWI/SNF related, matrix associated, actin dependent regulator of chromatin, subfamily e, member 1 [Mus musculus]
PDKPLMPYMRYSRKVWDQVKASNPD-LKLWEIGKIIGGMW
>gi|53749690|ref|NP_001005436.1|/66-104 SWI/SNF related, matrix associated, actin dependent regulator of chromatin, subfamily e, member 1 [Xenopus (Silurana) tropicalis]
PDKPLMPYMRYSRKVWDQVKASNPD-LKLWEIGKIIGGMW
>gi|215504185|gb|EEC13679.1|/58-96 conserved hypothetical protein [Ixodes scapularis]
PDKPLMPYMRYSRKVWDQVKATNPD-LKLWEIGKIIGQMW
>gi|170106119|ref|XP_001884271.1|/138-176 predicted protein [Laccaria bicolor S238N-H82]
PKRPASSYILYQNNVRKELKEQHPE-MNNADLLTMISEQW
>gi|164640617|gb|EDR04881.1|/138-176 predicted protein [Laccaria bicolor S238N-H82]
PKRPASSYILYQNNVRKELKEQHPE-MNNADLLTMISEQW
>gi|134112343|ref|XP_775147.1|/94-132 hypothetical protein CNBE4210 [Cryptococcus neoformans var. neoformans B-3501A]
PKRPPSAYILFQNEVRDDIRTSNPG-MPYKDVLQIISQRW
>gi|212518782|gb|EEB20503.1|/341-379 glutamic acid-rich protein precursor, putative [Pediculus humanus corporis]
PPRPLSTYMLYYLEQKDKVVKENPG-MEMTQVSKIISEMY
>gi|182990311|gb|ACC28894.1|/115-153 Sequence 682 from patent US 7345217
PKRPLTAFFIFMSDFRKTFKSEHNG-SLAKDAAKIGGEKW
>gi|222629376|gb|EEE61508.1|/25-64 hypothetical protein OsJ_15798 [Oryza sativa Japonica Group]
PKRGLTPFFAFLAEFRPQYMEKHPN-KGVAAVTKAAGEKW
>gi|125549359|gb|EAY95181.1|/25-64 hypothetical protein OsI_16998 [Oryza sativa Indica Group]
PKRGLTPFFAFLAEFRPQYMEKHPN-KGVAAVTKAAGEKW
>gi|215767864|dbj|BAH00093.1|/25-64 unnamed protein product [Oryza sativa Japonica Group]
PKRGLTPFFAFLAEFRPQYMEKHPN-KGVAAVTKAAGEKW
>gi|195627962|gb|ACG35811.1|/19-58 HMG1/2-like protein [Zea mays]
AKRGLTPFFAFLAEFRPQYLEKHPE-KGVKEVSKAAGEKW
>gi|7270508|emb|CAB80273.1|/34-73 HMG delta protein [Arabidopsis thaliana]
PKKPPSPFFVFLDDFRKEFNLANPDNKSVGNVGRAAGKKW
>gi|125527174|gb|EAY75288.1|/49-88 hypothetical protein OsI_03176 [Oryza sativa Indica Group]
PKKPPTAFFYFMEDFRKTYKEENPS-VKSMEVGKACGEKW
>gi|215693961|dbj|BAG89148.1|/49-88 unnamed protein product [Oryza sativa Japonica Group]
PKKPPTAFFYFMEDFRKTYKEENPS-VKSMEVGKACGEKW
>gi|125527178|gb|EAY75292.1|/49-88 hypothetical protein OsI_03182 [Oryza sativa Indica Group]
PKKPPTAFFYFMEDFRKTYKEENPS-VKSMEVGKACGEKW
>gi|222619008|gb|EEE55140.1|/74-112 hypothetical protein OsJ_02931 [Oryza sativa Japonica Group]
GEGERQRWAM-KEDFRKTYKEENPS-VKSMEVGKACGEKW
>gi|125559834|gb|EAZ05282.1|/92-131 hypothetical protein OsI_27485 [Oryza sativa Indica Group]
GKRPPTAFFLFMSDFRKEYKAEHPDNKSVSAVAKEGGERW
>gi|125559825|gb|EAZ05273.1|/92-131 hypothetical protein OsI_27476 [Oryza sativa Indica Group]
GKRPPTAFFLFMSDFRKEYKAEHPDNKSVSAVAKEGGERW
>gi|125601889|gb|EAZ41214.1|/92-131 hypothetical protein OsJ_25719 [Oryza sativa Japonica Group]
GKRPPTAFFLFMSDFRKEYKAEHPDNKSVSAVAKEGGERW
>gi|215697671|dbj|BAG91665.1|/92-131 unnamed protein product [Oryza sativa Japonica Group]
GKRPPTAFFLFMSDFRKEYKAEHPDNKSVSAVAKEGGERW
>gi|195640852|gb|ACG39894.1|/93-131 HMG1/2-like protein [Zea mays]
#NAME?
>gi|195618458|gb|ACG31059.1|/92-131 HMG1/2-like protein [Zea mays]
RKRSPTAFFLFMDDFRKEFKATHPDNKSVATVAKEGGERW
>gi|182990066|gb|ACC28654.1|/35-74 Sequence 202 from patent US 7345217
PKRPSSAFFVFMEDFRVTYKEEHPKNKSVAAVGKAGGEKW
>gi|219885481|gb|ACL53115.1|/33-72 unknown [Zea mays]
PKRPPSAFFVFMSEFRQEYQALHPGNKSVATVSKAAGEKW
>gi|195619220|gb|ACG31440.1|/33-72 HMG1/2-like protein [Zea mays]
PKRPPSAFFVFMSEFRQQYQALHPGNKSVATVSKAAGEKW
>gi|125583208|gb|EAZ24139.1|/58-97 hypothetical protein OsJ_07880 [Oryza sativa Japonica Group]
PKRPPSAFFVFMSEFRQEYQAAHPDNKSVAAVSKAAGEKW
>gi|125540625|gb|EAY87020.1|/33-72 hypothetical protein OsI_08417 [Oryza sativa Indica Group]
PKRPPSAFFVFMSEFRQEYQAAHPGNKSVAAVSKAAGEKW
>gi|190628659|gb|EDV44183.1|/8-47 GF18856 [Drosophila ananassae]
PKKPMGSFMIWMSTCGRKIKAEHPD-YKVTEVASLGGKIW
>gi|145486884|ref|XP_001429448.1|/13-51 hypothetical protein [Paramecium tetraurelia strain d4-2]
PKKPLSAYFLFLGDERHEIMKNNPG-SKISEITQIAARMW
>gi|217409186|gb|EEC49118.1|/7-46 predicted protein [Phaeodactylum tricornutum CCAP 1055/1]
PKRPLSAYNLFFQEERNLINSDKAG-VGFENMAKTIAAKW
>gi|217408577|gb|EEC48511.1|/74-113 predicted protein [Phaeodactylum tricornutum CCAP 1055/1]
PKRPLSAYNVFFQRERPRIYDESNGRIGFQELGKVIGHRW
>gi|72387033|ref|XP_843941.1|/118-156 high mobility group protein [Trypanosoma brucei TREU927]
PKPAVSSYLLFVADQREELKAKNPG-MQNTAILQTLGKMW
>gi|71662243|ref|XP_818131.1|/115-153 high mobility group protein [Trypanosoma cruzi strain CL Brener]
PKAALSPYILFGNDHRDKVKEQNPG-MKNTEILQSLGKMW
>gi|71416266|ref|XP_810170.1|/115-153 high mobility group protein [Trypanosoma cruzi strain CL Brener]
PKAALSPYILFGNDHRDKVKEQNPE-MKNTEILQSLGKMW
>gi|170575738|ref|XP_001893364.1|/27-67 HMG box family protein [Brugia malayi]
PKRPRTAYVHFVNARRKELAESGSHALRQRSFLADIGKQW
>gi|67470045|ref|XP_650993.1|/107-145 HMG box protein [Entamoeba histolytica HM-1:IMSS]
PKKPKNAYLLFSSEKYPQYKKQFPD-LKISEIGKKIGVEW
>gi|56467670|gb|EAL45607.1|/107-145 HMG box protein [Entamoeba histolytica HM-1:IMSS]
PKKPKNAYLLFSSEKYPQYKKQFPD-LKISEIGKKIGVEW
>gi|29841393|gb|AAP06425.1|/96-134 SJCHGC00614 protein [Schistosoma japonicum]
PKKGLSAFFLFCNDERPKVKSENPD-WKVSEVAKELGRRW
>gi|164661201|ref|XP_001731723.1|/25-64 hypothetical protein MGL_0991 [Malassezia globosa CBS 7966]
PKRPLSAYMFFSQDWRDASKPRTTQ-DSVCDVGRLLGTKW
>gi|154796607|gb|EDO05788.1|/23-63 high mobility group protein-like protein NHP1 [Babesia bovis]
PKRALSSYMFFAKEKRVEIIAENPEAKDVAAIGKMIGAAW
>gi|169855184|ref|XP_001834261.1|/34-72 hypothetical protein CC1G_11882 [Coprinopsis cinerea okayama7#130]
PKRALSAYMFFSQDWRERIKAENPD-AGFGEVGKLLGAKW
>gi|189205162|ref|XP_001938916.1|/28-66 non-histone chromosomal protein 6 [Pyrenophora tritici-repentis Pt-1C-BFP]
PKRGLSAYMFFANEQREKVREDNPG-IKFGEVGKLLGEKW
>gi|187986015|gb|EDU51503.1|/28-66 non-histone chromosomal protein 6 [Pyrenophora tritici-repentis Pt-1C-BFP]
PKRGLSAYMFFANEQREKVREDNPG-IKFGEVGKLLGEKW
>gi|169610541|ref|XP_001798689.1|/28-66 hypothetical protein SNOG_08374 [Phaeosphaeria nodorum SN15]
PKRGLSAYMFFANEQRDKVREDNPG-IKFGEVGKMLGEKW
>gi|46105649|ref|XP_380561.1|/24-62 hypothetical protein FG00385.1 [Gibberella zeae PH-1]
PKRGLSAYMFFANEQRENVREENPG-ISFGQVGKLLGERW
>gi|119187239|ref|XP_001244226.1|/25-63 hypothetical protein CIMG_03667 [Coccidioides immitis RS]
PKRGLSAYMFFANEQRENVREENPG-ISFGQVGKLLGERW
>gi|171680363|ref|XP_001905127.1|/26-64 unnamed protein product [Podospora anserina]
PKRGLSAYMFFANEQRENVREENPG-VSFGQVGKILGERW
>gi|164422576|ref|XP_957906.2|/26-64 hypothetical protein NCU09995 [Neurospora crassa OR74A]
PKRGLSAYMFFANEQRENVREENPG-VSFGQVGKILGERW
>gi|116206850|ref|XP_001229234.1|/25-63 conserved hypothetical protein [Chaetomium globosum CBS 148.51]
PKRGLSAYMFFANEQRDNVREENPG-VSFGQVGKILGERW
>gi|67524855|ref|XP_660489.1|/27-65 hypothetical protein AN2885.2 [Aspergillus nidulans FGSC A4]
PKRGLSAYMFFANDNRDKVREENPG-ISFGQVGKMLGEKW
>gi|119491564|ref|XP_001263303.1|/25-63 nucleosome binding protein (Nhp6a), putative [Neosartorya fischeri NRRL 181]
PKRGLSAYMFFANENRDKVREENPG-ISFGQVGKMLGERW
>gi|115396468|ref|XP_001213873.1|/23-61 nonhistone chromosomal protein 6A [Aspergillus terreus NIH2624]
PKRGLSAYMFFANENRDKVREENPG-ITFGQVGKMLGEKW
>gi|146412508|ref|XP_001482225.1|/17-55 hypothetical protein PGUG_05245 [Pichia guilliermondii ATCC 6260]
PKRSLSAYMFFANENRDIIRAENPG-IAFGQVGKLLGEKW
>gi|126274287|ref|XP_001387507.1|/18-56 Nonhistone chromosomal protein 6A [Pichia stipitis CBS 6054]
PKRSLSAYMFFANENRDIVRAENPG-ISFGQVGKLLGEKW
>gi|190408749|gb|EDV12014.1|/27-65 11 kDa nonhistone chromosomal protein [Saccharomyces cerevisiae RM11-1a]
PKRGLSAYMFFANENRDIVRSENPD-VTFGQVGRILGERW
>gi|190407991|gb|EDV11256.1|/21-59 11 kDa nonhistone chromosomal protein [Saccharomyces cerevisiae RM11-1a]
PKRALSAYMFFANENRDIVRSENPD-ITFGQVGKKLGEKW
>gi|50304233|ref|XP_452066.1|/18-56 unnamed protein product [Kluyveromyces lactis]
PKRALSAYMFFANENRDIVRAENPG-ITFGQVGRILGEKW
>gi|45187563|ref|NP_983786.1|/21-59 ADL310Wp [Ashbya gossypii ATCC 10895]
PKRAMSAYMFFANENRDIVRAENPG-ISFGQVGRVLGEKW
>gi|170580208|ref|XP_001895163.1|/554-590 structure-specific recognition protein 1 [Brugia malayi]
PKKPQSAYFIWFGENYASFKKE--G-VSVTEAAQRAGKMW
>gi|85110964|ref|XP_963712.1|/124-160 hypothetical protein NCU02819 [Neurospora crassa OR74A]
PERPPSAYVLFSNKMREDLKGRN---LSFTEIAKLVGENW
>gi|171696076|ref|XP_001912962.1|/119-155 unnamed protein product [Podospora anserina]
PERPPSAYVLFSNKMREELKGRN---LSFTEIAKLVGENW
>gi|145613439|ref|XP_363715.2|/123-159 hypothetical protein MGG_01641 [Magnaporthe grisea 70-15]
PERPPSAYVLFSNKTRDDLKDRN---LTFTEIAKLVGENW
>gi|189193625|ref|XP_001933151.1|/317-353 conserved hypothetical protein [Pyrenophora tritici-repentis Pt-1C-BFP]
PERPPSAYVIFSNQVRESLKGQD---LSFTEIAKVVGEKW
>gi|187978715|gb|EDU45341.1|/317-353 conserved hypothetical protein [Pyrenophora tritici-repentis Pt-1C-BFP]
PERPPSAYVIFSNQVRESLKGQD---LSFTEIAKVVGEKW
>gi|169601612|ref|XP_001794228.1|/126-153 hypothetical protein SNOG_03674 [Phaeosphaeria nodorum SN15]
PERPPSAYVIFSNQ------------LSFTEIAKVVGERW
>gi|190656903|gb|EDV54135.1|/8-47 GG11142 [Drosophila erecta]
PKKPMTAFMLWFNSAGRHIKSEHPE-FKIQEVAVKGGELW
>gi|190619950|gb|EDV35474.1|/555-593 GF12460 [Drosophila ananassae]
PKRATTAFMLWLNDTREKIKKENPG-IKVTEIAKKGGEMW
>gi|190658289|gb|EDV55502.1|/6-44 GG20749 [Drosophila erecta]
PKRPLSAYMLWLNETREQIKKDNPG-SKVTDIAKRGGELW
>gi|190621537|gb|EDV37061.1|/6-44 GF11622 [Drosophila ananassae]
PKRPLSAYMLWLNENREQIKKDNPG-SKVTDIAKRGGELW
>gi|94468770|gb|ABF18234.1|/5-43 nucleosome-binding factor SPN POB3 subunit [Aedes aegypti]
PKRPLSAYMLWLNSAREQIKKENPG-IKVTEIAKRGGELW
>gi|190658292|gb|EDV55505.1|/5-43 GG22136 [Drosophila erecta]
PKRPLSAYMLWLNSARESIKRENPG-IKVTEVAKRGGELW
>gi|190621539|gb|EDV37063.1|/5-43 GF13265 [Drosophila ananassae]
PKRPLSAYMLWLNSARDSIKRENPG-IKVTEVAKKGGELW
>gi|187022952|emb|CAP37630.1|/27-63 Hypothetical protein CBG20663 [Caenorhabditis briggsae]
PKRAMSAFFFWMQENRERIK--KPG-MGVADVAKAAGVEW
>gi|170575732|ref|XP_001893362.1|/23-59 high mobility group protein [Brugia malayi]
PKRAMSAFFIWMNENRDRIK--KPG-MSVGDVAKAAGIEW
>gi|187036252|emb|CAP24858.1|/558-594 Hypothetical protein CBG04066 [Caenorhabditis briggsae]
PKRAATAYFLWFNANRASLKEDGDT---VPEVAKKGGAKW
>gi|187032051|emb|CAP28820.1|/558-594 C. briggsae CBR-HMG-4 protein [Caenorhabditis briggsae]
PKRAQSAYFHWFNANRLSLKEDGDS---VADVAKKAGAKW
>gi|123998313|gb|ABM86758.1|/547-585 structure specific recognition protein 1 [synthetic construct]
PKRPMSAYMLWLNASREKIKSDHPG-ISITDLSKKAGEIW
>gi|165934066|gb|ABY74560.1|/95-133 high-mobility group box 1 (predicted) [Callithrix jacchus]
PKRPPSAFFLFCSEYRPKIKGEHPG-LSIGDVAKKLGEMW
>gi|162415900|gb|ABX89266.1|/95-133 high-mobility group box 1 (predicted) [Papio anubis]
PKRPPSAFFLFCSEYRPKIKGEHPG-LSIGDVAKKLGEMW
>gi|158256420|dbj|BAF84183.1|/95-133 unnamed protein product [Homo sapiens]
PKRPPSAFFLFCSEYRPKIKGEHPG-LSIGDVAKKLGEMW
>gi|146218571|gb|AAI40019.1|/95-133 High-mobility group box 1 [synthetic construct]
PKRPPSAFFLFCSEYRPKIKGEHPG-LSIGDVAKKLGEMW
>gi|146218567|gb|AAI40014.1|/95-133 High-mobility group box 1 [synthetic construct]
PKRPPSAFFLFCSEYRPKIKGEHPG-LSIGDVAKKLGEMW
>gi|968888|dbj|BAA09924.1|/95-133 HMG-1 [Homo sapiens]
PKRPPSAFFLFCSEYRPKIKGEHPG-LSIGDVAKKLGEMW
>gi|190195542|gb|ACE73639.1|/95-133 high-mobility group box 1 (predicted) [Sorex araneus]
PKRPPSAFFLFCSEYRPKIKGEHPG-LSIGDVAKKLGEMW
>gi|183396417|gb|ACC62098.1|/95-133 high-mobility group box 1 (predicted) [Rhinolophus ferrumequinum]
PKRPPSAFFLFCSEYRPKIKGEHPG-LSIGDVAKKLGEMW
>gi|8393536|ref|NP_058883.1|/95-133 high mobility group box 2 [Rattus norvegicus]
PKRPPSAFFLFCSEHRPKIKSEHPG-LSIGDTAKKLGEMW
>gi|189053183|dbj|BAG34805.1|/95-133 unnamed protein product [Homo sapiens]
PKRPPSAFFLFCSEHRPKIKSEHPG-LSIGDTAKKLGEMW
>gi|123997623|gb|ABM86413.1|/95-133 high-mobility group box 2 [synthetic construct]
PKRPPSAFFLFCSEHRPKIKSEHPG-LSIGDTAKKLGEMW
>gi|45382755|ref|NP_990817.1|/95-133 high-mobility group box 2 [Gallus gallus]
PKRPPSAFFLFCSEHRPKIKNDHPG-LSIGDTAKKLGEMW
>gi|62202670|gb|AAH93186.1|/94-132 High-mobility group box 3b [Danio rerio]
PRRPPSGFFLFCAEQRPIIKAQNPS-LGIGDVAKKLGGMW
>gi|62955511|ref|NP_001017769.1|/94-132 high-mobility group box 3 [Danio rerio]
PRRPPSGFFLFCAEQRPIIKAQNPS-LGIGDVAKKLGGMW
>gi|51858856|gb|AAH81424.1|/94-132 Hmgb3b protein [Danio rerio]
PRRPPSGFFLFCAEQRPIIKAQNPS-LGIGDVAKKLGGMW
>gi|170784871|ref|NP_001116308.1|/92-130 wu:fk52f12 [Danio rerio]
PKRPPSGFFLFCSEHRPQIKAQYPS-LGIGDVAKKLGEMW
>gi|194863397|ref|XP_001970420.1|/37-75 GG10619 [Drosophila erecta]
DGNGRNPFFRFLAHFRKCFNNCLGH-LPSGRVTLIASKMW
>gi|190662287|gb|EDV59479.1|/37-75 GG10619 [Drosophila erecta]
DGNGRNPFFRFLAHFRKCFNNCLGH-LPSGRVTLIASKMW
>gi|194175783|gb|EDW89394.1|/35-73 GE22785 [Drosophila yakuba]
DGNGRNPFFRFLAHFRKCFNNCLGH-LPSGRVTLIASKVW
>gi|193683333|ref|XP_001949379.1|/51-88 PREDICTED: hypothetical protein [Acyrthosiphon pisum]
PKKPSPPFFQYLKERRQEVIEKH-N-LNFKDAVRFLSESW
>gi|57164027|ref|NP_001009535.1|/560-598 PMS1 postmeiotic segregation increased 1 [Rattus norvegicus]
VKKPMSACALFIQDHRTQFLAENPK-TGLEDVTAQIKAQW
>gi|74180273|dbj|BAE24444.1|/558-596 unnamed protein product [Mus musculus]
VKKPMSASALFIQDHRTQFLTENPK-TGLEDATEQIKARW
>gi|149730794|ref|XP_001502013.1|/572-610 PREDICTED: similar to postmeiotic segregation 1 isoform 1 [Equus caballus]
IKKPMSASALFVQDHRAQFLTENSK-TGLEDATVQIEELW
>gi|55730063|emb|CAH91756.1|/571-609 hypothetical protein [Pongo abelii]
VKKPMSASALFVQDHRPQFLIENPK-TSLEDATLQIEELW
>gi|197103034|ref|NP_001126019.1|/571-609 PMS1 postmeiotic segregation increased 1 [Pongo abelii]
VKKPMSASALFVQDHRPQFLIENPK-TSLEDATLQIEELW
>gi|194387000|dbj|BAG59866.1|/532-570 unnamed protein product [Homo sapiens]
IKKPMSASALFVQDHRPQFLIENPK-TSLEDATLQIEELW
>gi|194388058|dbj|BAG65413.1|/510-548 unnamed protein product [Homo sapiens]
IKKPMSASALFVQDHRPQFLIENPK-TSLEDATLQIEELW
>gi|118344044|ref|NP_001071845.1|/116-154 transcription factor protein [Ciona intestinalis]
PKRPLTPYFRFFMEKRDSFATQHKD-LTNLEVTAELSKIY
>gi|193697669|ref|XP_001949936.1|/152-190 PREDICTED: similar to Nucleolar transcription factor 1 (Upstream-binding factor 1) (UBF-1) (Autoantigen NOR-90) [Acyrthosiphon pisum]
LQKPRSAYMLFYTEQLQKYKKKHPD-LKLPQLTQIIAEKY
>gi|220968944|gb|EED87288.1|/11-49 predicted protein [Thalassiosira pseudonana CCMP1335]
PKRNQSAFFLYSNATRSDVKAAQPD-LAFGQVAQEISKNF
>gi|207346628|gb|EDZ73071.1|/75-118 YDR174Wp-like protein [Saccharomyces cerevisiae AWRI1631]
PKKPLTVFFAYSAYVRQELREDRQL-PPLSEITQEISKKW
>gi|49642992|emb|CAH00954.1|/106-149 KLLA0D18029p [Kluyveromyces lactis]
PKKPLTVFFAYSAYVRQRDERQRAL-PPLSEITQEISKKW
>gi|145541886|ref|XP_001456631.1|/51-89 hypothetical protein [Paramecium tetraurelia strain d4-2]
PKKPLTPFFLFNQKYREKVVDRNPE-IKLTQISQMAGNKW
>gi|145536343|ref|XP_001453899.1|/52-90 hypothetical protein [Paramecium tetraurelia strain d4-2]
PKKPLTAFFLFNQKYRQKVVERNPE-IKLTQISQMAGNKW
>gi|165898168|gb|EDR25112.1|/108-146 hypothetical protein, conserved [Entamoeba dispar SAW760]
PKKPKNAYLLFSSEKYPQYKKQFPD-LKISEIGKKIGVEW
>gi|167388437|ref|XP_001738566.1|/108-146 hypothetical protein [Entamoeba dispar SAW760]
PKKPKNAYLLFSSEKYPQYKKQFPD-LKISEIGKKIGVEW
>gi|74217500|gb|AAK29965.2|/26-64 Hypothetical protein Y71H2AM.17 [Caenorhabditis elegans]
PERPLQPYMRYSRKMWPKVRAENPE-AQLWDIGKMIGKYW
>gi|198469152|ref|XP_002134232.1|/85-123 GA26137 [Drosophila pseudoobscura pseudoobscura]
PEKPILPYMRYSKRVWDMVKAQNPE-LKLWELGKKIGAMW
>gi|198146738|gb|EDY72859.1|/85-123 GA26137 [Drosophila pseudoobscura pseudoobscura]
PEKPILPYMRYSKRVWDMVKAQNPE-LKLWELGKKIGAMW
>gi|195168428|ref|XP_002025033.1|/85-123 GL26801 [Drosophila persimilis]
PEKPILPYMRYSKRVWDMVKAQNPE-LKLWELGKKIGAMW
>gi|194108478|gb|EDW30521.1|/85-123 GL26801 [Drosophila persimilis]
PEKPILPYMRYSKRVWDMVKAQNPE-LKLWELGKKIGAMW
>gi|195402091|ref|XP_002059643.1|/95-133 GJ14880 [Drosophila virilis]
PEKPILPYMRYSKRVWDSVKAQHPE-LKLWELGKKIGVMW
>gi|194147350|gb|EDW63065.1|/95-133 GJ14880 [Drosophila virilis]
PEKPILPYMRYSKRVWDSVKAQHPE-LKLWELGKKIGVMW
>gi|193908216|gb|EDW07083.1|/97-135 GI15536 [Drosophila mojavensis]
PEKPILPYMRYSKRVWDSVKAQHPE-LKLWELGKKIGVMW
>gi|195565871|ref|XP_002105697.1|/89-127 GD16931 [Drosophila simulans]
PEKPILPYMRYSKRVWDSVKAKHPE-LKLWELGKKIGAMW
>gi|194203897|gb|EDX17473.1|/89-127 GD16931 [Drosophila simulans]
PEKPILPYMRYSKRVWDSVKAKHPE-LKLWELGKKIGAMW
>gi|194129230|gb|EDW51273.1|/89-127 GM13722 [Drosophila sechellia]
PEKPILPYMRYSKRVWDSVKAKHPE-LKLWELGKKIGAMW
>gi|195040272|ref|XP_001991037.1|/92-130 GH12291 [Drosophila grimshawi]
PEKPILPYMRYSKRVWDSVKAQHPE-LKLWELGKKIGAMW
>gi|193900795|gb|EDV99661.1|/92-130 GH12291 [Drosophila grimshawi]
PEKPILPYMRYSKRVWDSVKAQHPE-LKLWELGKKIGAMW
>gi|195447812|ref|XP_002071381.1|/95-133 GK25765 [Drosophila willistoni]
PEKPILPYMRYSKRVWDSVKAQHPE-LKLWELGKKIGAMW
>gi|194167466|gb|EDW82367.1|/95-133 GK25765 [Drosophila willistoni]
PEKPILPYMRYSKRVWDSVKAQHPE-LKLWELGKKIGAMW
>gi|194769248|ref|XP_001966718.1|/98-136 GF19131 [Drosophila ananassae]
PEKPILPYMRYSKRVWDSVKAQHPE-LKLWELGKKIGAMW
>gi|194890674|ref|XP_001977367.1|/94-132 GG18291 [Drosophila erecta]
PEKPILPYMRYSKRVWDSVKAQHPE-LKLWELGKKIGAMW
>gi|194188594|gb|EDX02178.1|/94-132 GE15824 [Drosophila yakuba]
PEKPILPYMRYSKRVWDSVKAQHPE-LKLWELGKKIGAMW
>gi|190587605|gb|EDV27647.1|/84-122 hypothetical protein TRIADDRAFT_53566 [Trichoplax adhaerens]
PEKPLMPYMRYSSKMFEKVKEQHPD-LKLWEIGKMIGAMW
>gi|167866152|gb|EDS29535.1|/75-113 dalao [Culex quinquefasciatus]
PEKPLMPYMRYSRKVWDSIKASNSD-LKLWEVGKIIGQQW
>gi|167864604|gb|EDS27987.1|/75-113 brahma-associated protein 111kD [Culex quinquefasciatus]
PEKPLMPYMRYSRKVWDSIKASNSD-LKLWEVGKIIGQQW
>gi|198437156|ref|XP_002120971.1|/72-110 PREDICTED: similar to SWI/SNF related, matrix associated, actin dependent regulator of chromatin, subfamily e, member 1 [Ciona intestinalis]
PEKPLMAYMRYSRKVWDEVKANQPD-LKLWEIGKIIGKMW
>gi|189236033|ref|XP_968126.2|/91-129 PREDICTED: similar to dalao CG7055-PA [Tribolium castaneum]
PEKPLMPYMRYSRKVWDTVKAQNPD-LKLWEIGRIIGQMW
>gi|193657277|ref|XP_001949370.1|/72-110 PREDICTED: similar to dalao CG7055-PA, partial [Acyrthosiphon pisum]
PEKPLMPYMRYSRKVWDQVKAGNPD-LKLWEIGKIIGQMW
>gi|182891542|gb|AAI64725.1|/64-102 Smarce1 protein [Danio rerio]
PDKPLMPYMRYSRKVWDQVKASNPD-LKLWEIGKIIGGMW
>gi|26345166|dbj|BAC36233.1|/66-104 unnamed protein product [Mus musculus]
PDKPLMPYMRYSRKVWDQVKASNPD-LKLWEIGKIIGGMW
>gi|149723846|ref|XP_001500209.1|/66-104 PREDICTED: similar to SWI/SNF-related matrix-associated actin-dependent regulator of chromatin e1 isoform 1 [Equus caballus]
PDKPLMPYMRYSRKVWDQVKASNPD-LKLWEIGKIIGGMW
>gi|207080180|ref|NP_001128829.1|/31-69 DKFZP459C0539 protein [Pongo abelii]
PDKPLMPYMRYSRKVWDQVKASNPD-LKLWEIGKIIGGMW
>gi|197102747|ref|NP_001127230.1|/48-86 SWI/SNF related, matrix associated, actin dependent regulator of chromatin, subfamily e, member 1 [Pongo abelii]
PDKPLMPYMRYSRKVWDQVKASNPD-LKLWEIGKIIGGMW
>gi|194378168|dbj|BAG57834.1|/48-86 unnamed protein product [Homo sapiens]
PDKPLMPYMRYSRKVWDQVKASNPD-LKLWEIGKIIGGMW
>gi|193787772|dbj|BAG52975.1|/66-104 unnamed protein product [Homo sapiens]
PDKPLMPYMRYSRKVWDQVKASNPD-LKLWEIGKIIGGMW
>gi|193786044|dbj|BAG50933.1|/66-104 unnamed protein product [Homo sapiens]
PDKPLMPYMRYSRKVWDQVKASNPD-LKLWEIGKIIGGMW
>gi|194376758|dbj|BAG57525.1|/1-34 unnamed protein product [Homo sapiens]
#NAME?
>gi|195638446|gb|ACG38691.1|/287-323 hypothetical protein [Zea mays]
PKQPMSAYFVYSQERRATLVAEKKN---VPEIGKITGEEW
>gi|125581537|gb|EAZ22468.1|/285-321 hypothetical protein OsJ_06136 [Oryza sativa Japonica Group]
PKQPMSAYFVYTQQRRAALVAEKKN---VPEIGRITGEEW
>gi|125538867|gb|EAY85262.1|/285-321 hypothetical protein OsI_06634 [Oryza sativa Indica Group]
PKQPMSAYFVYTQQRRAALVAEKKN---VPEIGRITGEEW
>gi|157107112|ref|XP_001649628.1|/53-91 mitochondrial transcription factor A, putative [Aedes aegypti]
PKRPVNAYIRFLQSVRPSLLAKNPK-ASPTDISKLAAAQW
>gi|157107110|ref|XP_001649627.1|/53-91 mitochondrial transcription factor A, putative [Aedes aegypti]
PKRPVNAYIRFLQSVRPSLLAKNPK-ASPTDISKLAAAQW
>gi|157136745|ref|XP_001663824.1|/53-91 mitochondrial transcription factor A, putative [Aedes aegypti]
PKRPVNAYIRFLQSVRPSLLAKNPK-ASPTDISKLAAAQW
>gi|207346875|gb|EDZ73236.1|/94-128 YDL002Cp-like protein [Saccharomyces cerevisiae AWRI1631]
PKRPTNAYLLYCEMNKERIRQNGS-----LDVTRDLAEGW
>gi|217405450|gb|EEC45393.1|/237-276 DNA-binding transcription factor [Phaeodactylum tricornutum CCAP 1055/1]
PLRALSAYNFFFRDERHLLHGGDHD-WSNQKRQALLNLHW
>gi|219125831|ref|XP_002183175.1|/237-276 DNA-binding transcription factor [Phaeodactylum tricornutum CCAP 1055/1]
PLRALSAYNFFFRDERHLLHGGDHD-WSNQKRQALLNLHW
>gi|217405452|gb|EEC45395.1|/270-309 predicted protein [Phaeodactylum tricornutum CCAP 1055/1]
PLRALSAYNFFFRDERERILHGGADDWTAARHAALLTSHW
>gi|219125835|ref|XP_002183177.1|/270-309 predicted protein [Phaeodactylum tricornutum CCAP 1055/1]
PLRALSAYNFFFRDERERILHGGADDWTAARHAALLTSHW
>gi|17553930|ref|NP_498633.1|/556-592 HMG family member (hmg-4) [Caenorhabditis elegans]
PKRATSAYMQWFLASRNELKEDGDS---VADVAKKGGAKW
>gi|17507971|ref|NP_491688.1|/561-597 HMG family member (hmg-3) [Caenorhabditis elegans]
PKRATTAYIIWFNANRNSMKEDGDT---LGDVAKKAGAKW
>gi|145473781|ref|XP_001462554.1|/12-50 hypothetical protein [Paramecium tetraurelia strain d4-2]
PKRPQCAFFIYKQEVYQQVKDANPG-KKMTDITKIISEQY
>gi|145493411|ref|XP_001432701.1|/11-49 hypothetical protein [Paramecium tetraurelia strain d4-2]
PKRPQCAFFIYKQEVYSQVKDAHPG-KKMTDITKIISEQY
>gi|145486722|ref|XP_001429367.1|/58-96 hypothetical protein [Paramecium tetraurelia strain d4-2]
PKRPQCAFFIYKQEVYQQVKDAHPG-KKMTDITKIISEQY
>gi|167521095|ref|XP_001744886.1|/4-42 hypothetical protein [Monosiga brevicollis MX1]
PKKPLRSYMRWFSANREQIKQDNPD-ASNTELSQIGGQRW
>gi|209880870|ref|XP_002141874.1|/24-64 HMG box family protein [Cryptosporidium muris RN66]
PKRAMTAFMFYANHRRPIITAENPS-LKSQEVAKILGEEW
>gi|221502212|gb|EEE27950.1|/104-144 HMG box domain-containing protein, putative [Toxoplasma gondii VEG]
PRRALSAFMFFAKEKRTEIVAANPE-LKSQKVGKMVGEAW
>gi|221481732|gb|EEE20108.1|/104-144 HMG box domain-containing protein, putative [Toxoplasma gondii GT1]
PRRALSAFMFFAKEKRTEIVAANPE-LKSQKVGKMVGEAW
>gi|221501467|gb|EEE27242.1|/228-268 high mobility group protein, putative [Toxoplasma gondii VEG]
PKRPLSAFIFFSKDKREEIIRKNPEKSKLAEVGKMVGEAW
>gi|221480801|gb|EEE19228.1|/228-268 high mobility group protein, putative [Toxoplasma gondii GT1]
PKRPLSAFIFFSKDKREEIIRKNPEKSKLAEVGKMVGEAW
>gi|211969517|gb|EEB04713.1|/228-268 high mobility group protein [Toxoplasma gondii ME49]
PKRPLSAFIFFSKDKREEIIRKNPEKSKLAEVGKMVGEAW
>gi|211968399|gb|EEB03595.1|/571-611 high mobility group protein, putative [Toxoplasma gondii ME49]
PKKPLSSYMFFAKDKRAEILKKQPTKSDIGKVGKMIGEEW
>gi|156097921|ref|XP_001614993.1|/96-136 high mobility group protein [Plasmodium vivax SaI-1]
PKRALSAYMFYVKDKRLELIKERPE-LAKDQVGKLVGEAW
>gi|56492229|emb|CAH99818.1|/21-61 high mobility group protein, putative [Plasmodium berghei]
PKRSLSAYMFFAKEKRAEIITRDPS-LSKDTVGKMIGEAW
>gi|56522109|emb|CAH79930.1|/27-67 high mobility group protein, putative [Plasmodium chabaudi chabaudi]
PKRSLSAYMFFAKEKRAEIITRDPS-LSKDTVGKMIGEAW
>gi|156101624|ref|XP_001616505.1|/31-71 high mobility group protein [Plasmodium vivax SaI-1]
PKRSLSAYMFFAKEKRAEIISRDPD-LSKDTVGKMIGEAW
>gi|167536391|ref|XP_001749867.1|/38-76 hypothetical protein [Monosiga brevicollis MX1]
PKNAQSAYMFFSQKVRPQFSKDNPD-KKMTDVSKLIGAAW
>gi|217408194|gb|EEC48129.1|/21-59 predicted protein [Phaeodactylum tricornutum CCAP 1055/1]
PKRASGAYVFFTNEMRPKVLQEFPG-IKFVDLGKVLGERW
>gi|215448913|gb|EEB88924.1|/126-161 hypothetical protein MPER_13045 [Moniliophthora perniciosa FA553]
PKRALSAYMFFSQDWRDRIKTENPD----ASFGKLLGAKW
>gi|218720001|gb|EED19420.1|/25-63 nucleosome binding protein (Nhp6a), putative [Talaromyces stipitatus ATCC 10500]
PKRGLSAYMFFANENRERVRDENPG-IAFGALGRKLGELW
>gi|218720000|gb|EED19419.1|/25-63 nucleosome binding protein (Nhp6a), putative [Talaromyces stipitatus ATCC 10500]
PKRGLSAYMFFANENRERVRDENPG-IAFGALGRKLGELW
>gi|218719999|gb|EED19418.1|/25-63 nucleosome binding protein (Nhp6a), putative [Talaromyces stipitatus ATCC 10500]
PKRGLSAYMFFANENRERVRDENPG-IAFGALGRKLGELW
>gi|212526744|ref|XP_002143529.1|/25-63 nucleosome binding protein (Nhp6a), putative [Penicillium marneffei ATCC 18224]
PKRGLSAYMFFANENRERVRDENPG-IAFGALGRKLGELW
>gi|212526742|ref|XP_002143528.1|/25-63 nucleosome binding protein (Nhp6a), putative [Penicillium marneffei ATCC 18224]
PKRGLSAYMFFANENRERVRDENPG-IAFGALGRKLGELW
>gi|210072927|gb|EEA27014.1|/25-63 nucleosome binding protein (Nhp6a), putative [Penicillium marneffei ATCC 18224]
PKRGLSAYMFFANENRERVRDENPG-IAFGALGRKLGELW
>gi|210072926|gb|EEA27013.1|/25-63 nucleosome binding protein (Nhp6a), putative [Penicillium marneffei ATCC 18224]
PKRGLSAYMFFANENRERVRDENPG-IAFGALGRKLGELW
>gi|115826861|gb|ABJ37959.1|/27-65 Sequence 48 from patent US 7101990
PKRRLSAYMFFANENRDIVRSENPD-VTFGQVGRILGERW
>gi|50548527|ref|XP_501733.1|/25-63 YALI0C11671p [Yarrowia lipolytica]
PKRALSAYMFFANDNRDAIRADNPG-IAFGQVGKALGEKW
>gi|115827178|gb|ABJ38253.1|/19-57 Sequence 636 from patent US 7101990
PKRSLSAYMFFANENRDIVRAENPG-ISFGQVGKLLGEKW
>gi|220699489|gb|EED55828.1|/25-63 nucleosome binding protein (Nhp6a), putative [Aspergillus flavus NRRL3357]
PKRGLSAYMFFANDNREKVREENPG-ISFGQVGKMLGEKW
>gi|211583947|emb|CAP91971.1|/28-66 Pc13g09020 [Penicillium chrysogenum Wisconsin 54-1255]
PKRGLSAYMFFANDNRDKVREENPG-ISFGQVGKQLGDKW
>gi|222642048|gb|EEE70180.1|/28-67 hypothetical protein OsJ_30257 [Oryza sativa Japonica Group]
PKRPPSAFFVFMEQFRKDYKEKHPNVKQVSVIGKAGGDKW
>gi|125564627|gb|EAZ10007.1|/28-67 hypothetical protein OsI_32309 [Oryza sativa Indica Group]
PKRPPSAFFVFMEQFRKDYKEKHPNVKQVSVIGKAGGDKW
>gi|215694881|dbj|BAG90072.1|/28-67 unnamed protein product [Oryza sativa Japonica Group]
PKRPPSAFFVFMEQFRKDYKEKHPNVKQVSVIGKAGGDKW
>gi|18419623|gb|AAL69379.1|AF462216_1/46-85 HMG-domain containing protein [Narcissus pseudonarcissus]
PKRPPSAFFVFMEEFRKQFKEKNPNNKQVSVVGKAAGDKW
>gi|222630432|gb|EEE62564.1|/558-596 hypothetical protein OsJ_17363 [Oryza sativa Japonica Group]
PKRAIAPFMYFSKAERANLKNSNPE-LATTEIAKKLGERW
>gi|125551089|gb|EAY96798.1|/558-596 hypothetical protein OsI_18726 [Oryza sativa Indica Group]
PKRAIAPFMYFSKAERANLKNSNPE-LATTEIAKKLGERW
>gi|195604724|gb|ACG24192.1|/569-607 structure-specific recognition protein 1 [Zea mays]
PKRAMTPFMYFSMAERGNMKSSNPD-LPTTEIAKKLGEMW
>gi|222617877|gb|EEE54009.1|/556-594 hypothetical protein OsJ_00664 [Oryza sativa Japonica Group]
PKRAMTPFMYFSMAERGNMKNNNPD-LPTTEIAKKLGEMW
>gi|215694954|dbj|BAG90145.1|/556-594 unnamed protein product [Oryza sativa Japonica Group]
PKRAMTPFMYFSMAERGNMKNNNPD-LPTTEIAKKLGEMW
>gi|218187645|gb|EEC70072.1|/556-594 hypothetical protein OsI_00684 [Oryza sativa Indica Group]
PKRAMTPFMYFSMAERGNMKNNNPD-LPTTEIAKKLGEMW
>gi|165900416|gb|EDR26737.1|/26-64 hypothetical protein, conserved [Entamoeba dispar SAW760]
PKRPQTPYFLYLHEHRASIKEEHPD-AKVTEIAKIASEQW
>gi|167384542|ref|XP_001736998.1|/26-64 hypothetical protein [Entamoeba dispar SAW760]
PKRPQTPYFLYLHEHRASIKEEHPD-AKVTEIAKIASEQW
>gi|212507684|gb|EEB11546.1|/544-582 predicted protein [Pediculus humanus corporis]
PKRPPSAYFIWMNENRDKLKEEYPN-LQMTELAKKAGEVW
>gi|91131677|gb|ABE15415.1|/56-94 Sequence 2948 from patent US 6979557
PKRPPSAFFLFCSEYRPKIKGEHPG-LSIGDVAKKLGEMW
>gi|17537205|ref|NP_496970.1|/28-64 HMG family member (hmg-1.1) [Caenorhabditis elegans]
PKRAMSAFFFWMQENRERIK--KPG-MGVADVAKAAGVEW
>gi|221132067|ref|XP_002159252.1|/548-586 PREDICTED: similar to structure specific recognition protein 1 [Hydra magnipapillata]
PKRPMSAFMLYMNEVREKIKADNPG-IAFTDIAKKGGEQW
>gi|123858219|emb|CAM18196.1|/547-585 structure specific recognition protein 1 [Mus musculus]
PKRPMSAYMLWLNASREKIKSDHPG-ISITDLSKKAGEIW
>gi|123858218|emb|CAM18195.1|/547-585 structure specific recognition protein 1 [Mus musculus]
PKRPMSAYMLWLNASREKIKSDHPG-ISITDLSKKAGEIW
>gi|220678486|emb|CAX14159.1|/543-581 structure specific recognition protein 1b [Danio rerio]
PKRPMSAYMLWLNSSRDRIKSENPG-ISITEISKKAGEMW
>gi|215503398|gb|EEC12892.1|/555-593 structure-specific recognition protein, putative [Ixodes scapularis]
PKRAPSAYFLWLAENREQIKRDNPG-FGITDITKRAGELW
>gi|195123269|ref|XP_002006130.1|/6-44 GI20867 [Drosophila mojavensis]
PKRPLSAYMLWLNENREQIKKENPG-SKVTDIAKRGGELW
>gi|220948296|gb|ACL86691.1|/6-44 HmgZ-PA [synthetic construct]
PKRPLSAYMLWLNETREQIKKDNPG-SKVTDIAKRGGELW
>gi|157129271|ref|XP_001655343.1|/5-43 high mobility group non-histone protein, putative [Aedes aegypti]
PKRPLSAYMLWLNSAREQIKKENPG-IKVTEIAKRGGELW
>gi|157129269|ref|XP_001655342.1|/5-43 high mobility group non-histone protein, putative [Aedes aegypti]
PKRPLSAYMLWLNSAREQIKKENPG-IKVTEIAKRGGELW
>gi|157128637|ref|XP_001655167.1|/5-43 hypothetical protein AaeL_AAEL002381 [Aedes aegypti]
PKRPLSAYMLWLNSAREQIKKENPG-IKVTEIAKRGGELW
>gi|195123263|ref|XP_002006127.1|/5-43 GI18728 [Drosophila mojavensis]
PKRPLSAYMLWLNSAREGIKRENPG-IKVTEVAKRGGELW
>gi|220953800|gb|ACL89443.1|/5-43 HmgD-PA [synthetic construct]
PKRPLSAYMLWLNSARESIKRENPG-IKVTEVAKRGGELW
>gi|220943924|gb|ACL84505.1|/5-43 HmgD-PA [synthetic construct]
PKRPLSAYMLWLNSARESIKRENPG-IKVTEVAKRGGELW
>gi|195123163|ref|XP_002006078.1|/561-599 GI18750 [Drosophila mojavensis]
PKRPTTAFMLWLSETREQIKRDNPG-IKVTEIAKKGGEMW
>gi|157129263|ref|XP_001655339.1|/553-591 structure-specific recognition protein [Aedes aegypti]
PKRPATAFMIWLNATRESIKKDNPG-ISVTEIAKKGGEMW
>gi|196012138|ref|XP_002115932.1|/39-77 hypothetical protein TRIADDRAFT_59858 [Trichoplax adhaerens]
PKRARNSYLMYMTDRWNQAKESGQV-PEIREFTEESSSNW
>gi|219115948|ref|XP_002178769.1|/1-39 predicted protein [Phaeodactylum tricornutum CCAP 1055/1]
PKKPRASYLFFQCTMRSYFAKRNPH-ASQGELMTVLGNTW
>gi|159163200|pdb|1V64|A/18-52 Chain A, Solution Structure Of The 3rd Hmg Box Of Mouse Ubf1
TKPPPNSYSLYCAELMANMKDVPER-MVLCSQQW------
>gi|41055925|ref|NP_957297.1|/298-332 upstream binding transcription factor, like [Danio rerio]
TKPPPNGYSLYCAELMVNMKDVPER-MVLCSKQW------
>gi|253743828|gb|EET00121.1|/10-44 Hypothetical protein GL50581_2636 [Giardia intestinalis ATCC 50581]
PTKPVTPYFAFMHDHLDEYRN-----MASKERTRVLGQRW
>gi|159108487|ref|XP_001704514.1|/10-44 Hypothetical protein GL50803_17626 [Giardia lamblia ATCC 50803]
PTKPFTPYFAFMHDHLDEYRDVVPK-----ERTKVLGRRW
>gi|118364232|ref|XP_001015338.1|/292-330 HMG box family protein [Tetrahymena thermophila]
PKKPLSGYLRYYQEVQHKLKLKNPD-QAQNEIAKLASDQW
>gi|89297105|gb|EAR95093.1|/292-330 HMG box family protein [Tetrahymena thermophila SB210]
PKKPLSGYLRYYQEVQHKLKLKNPD-QAQNEIAKLASDQW
>gi|254579665|ref|XP_002495818.1|/110-153 ZYRO0C03718p [Zygosaccharomyces rouxii]
PKKPLTVFFAYSAFVRQRDQRQRAL-PPLSEITQEISKKW
>gi|256272846|gb|EEU07815.1|/106-149 Hmo1p [Saccharomyces cerevisiae JAY291]
PKKPLTVFFAYSAYVRQELREDRQL-PPLSEITQEISKKW
>gi|255721761|ref|XP_002545815.1|/86-129 conserved hypothetical protein [Candida tropicalis MYA-3404]
PKKPLTMFFQFSYDLRKQIGVERKR-KDLPDMNSMIKERW
>gi|240136304|gb|EER35857.1|/86-129 conserved hypothetical protein [Candida tropicalis MYA-3404]
PKKPLTMFFQFSYDLRKQIGVERKR-KDLPDMNSMIKERW
>gi|149385533|gb|ABN65001.2|/90-133 high mobility group-like protein [Pichia stipitis CBS 6054]
PKKPLTIYFAFSFHTRKKDDRERKG-LPALDMNEIVKQKW
>gi|199434482|emb|CAG91081.2|/110-153 DEHA2G23694p [Debaryomyces hansenii]
PKKPLTIYFAYSFYTRDRQERAKQG-LPLSELNEIIKERW
>gi|146391831|gb|EDK39989.1|/160-203 hypothetical protein PGUG_04087 [Pichia guilliermondii ATCC 6260]
PKKPLTIYFAFSFHTRERERKKNNE-PPLSEMNELVKERW
>gi|239789234|dbj|BAH71254.1|/51-88 ACYPI008934 [Acyrthosiphon pisum]
PKKPSPPFFQYLKERRQEVIEKH-N-LNFKDAVRFLSESW
>gi|253746877|gb|EET01863.1|/11-45 Hypothetical protein GL50581_848 [Giardia intestinalis ATCC 50581]
PVKPLTAFFIYFKEQSVGMTEKSS------EKSRILGQKW
>gi|159115083|ref|XP_001707765.1|/11-45 Hypothetical protein GL50803_3349 [Giardia lamblia ATCC 50803]
PVKPLTAFFIYFKEQSVGMTEKSTI-----EKGRILGQKW
>gi|194744166|ref|XP_001954566.1|/51-89 GF18333 [Drosophila ananassae]
PKKPLTPYFRFMRDQRPKLIAANPK-LSTIDAVRQLSKSW
>gi|193917565|gb|EDW16432.1|/50-88 GI10534 [Drosophila mojavensis]
PKKPLTPYFRFMREMRPKMLAKNPS-ISTIEVVRQLSKSW
>gi|156360989|ref|XP_001625304.1|/142-180 predicted protein [Nematostella vectensis]
PKMPLTSYFRYCQKHRAKLAKKYPN-LKSTELAAKLSKKW
>gi|116283312|gb|AAH04676.1|/112-150 Ubtf protein [Mus musculus]
PKKPLTPYFRFFMEKRAKYAKLHPE-MSNLDLTKILSKKY
>gi|148744661|gb|AAI42748.1|/104-142 Ubtf protein [Danio rerio]
PKKPLTPYFRFFMEKRAKYAKLHPE-MSNLDLTKILSKKY
>gi|242389922|dbj|BAH80451.1|/340-379 putative HMG1 protein [Lentinula edodes]
PKLAPSAWQLYFTDWIQQLASNTRK-LNVAQAAKEAGQEY
>gi|194380672|dbj|BAG58489.1|/395-433 unnamed protein product [Homo sapiens]
IKKPMSASALFVQDHRPQFLIENPK-TSLEDATLQIEELW
>gi|159163913|pdb|2CS1|A/8-46 Chain A, Solution Structure Of The Hmg Domain Of Human Dna Mismatch Repair Protein
IKKPMSASALFVQDHRPQFLIENPK-TSLEDATLQIEELW
>gi|49644283|emb|CAG97854.1|/20-57 KLLA0F01485p [Kluyveromyces lactis]
PKRPPTAFSYYFSQVHDHICASHN--VSNPGAMKIAGKQW
>gi|255539967|ref|XP_002511048.1|/105-139 conserved hypothetical protein [Ricinus communis]
PARPCSSYALFVMSNWVSVKN-----SSFGEASKSLGRIW
>gi|223550163|gb|EEF51650.1|/105-139 conserved hypothetical protein [Ricinus communis]
PARPCSSYALFVMSNWVSVKN-----SSFGEASKSLGRIW
>gi|1204212|emb|CAA93561.1|/147-191 cytosine-mismatch binding protein 1 [Schizosaccharomyces pombe]
PKKPSSAFILFYKELRNNPKLRQPE--AISEETQNASKAW
>gi|256734769|gb|EEU48115.1|/147-186 hypothetical protein NECHADRAFT_75367 [Nectria haematococca mpVI 77-13-4]
PKRPLTPYFLYMQHARSDLGAEAPK-GAVQE---EGQRRW
>gi|238486422|ref|XP_002374449.1|/106-145 HMG box protein, putative [Aspergillus flavus NRRL3357]
PKRALTPFFLYMQHNRTKISEEGP---SAKDVSDEGTRRW
>gi|242802746|ref|XP_002484034.1|/117-156 HMG box protein, putative [Talaromyces stipitatus ATCC 10500]
PKRALTPYFLYMQHNRQIANELGPD-AK--DVADEGTVRW
>gi|255940946|ref|XP_002561242.1|/101-140 Pc16g09240 [Penicillium chrysogenum Wisconsin 54-1255]
PKRALTPYFLYMQHNRSKIADDLGG--DARDVADEGTRRW
>gi|238839949|gb|EEQ29611.1|/172-211 urease [Microsporum canis CBS 113480]
PKRALTAYFLYMKHERANIAAELGT--NAREVADEGTRRW
>gi|159130680|gb|EDP55793.1|/108-147 HMG box protein, putative [Aspergillus fumigatus A1163]
PKRALTPYFLYMQHNRPIAQELGPS-ARPKDVSDEGTRRW
>gi|66847835|gb|EAL88165.1|/108-147 HMG box protein, putative [Aspergillus fumigatus Af293]
PKRALTPYFLYMQHNRPIAQELGPS-ARPKDVSDEGTRRW
>gi|240111110|gb|EER29263.1|/109-148 HMG box domain containing protein [Coccidioides posadasii C735 delta SOWgp]
PKRALTPYFLYMHHNRQKIADELGQ--NAREVADEGTRRW
>gi|240279876|gb|EER43381.1|/165-204 HMG box protein [Ajellomyces capsulatus H143]
PKRALTPYFLYMQHNRASIAQELGE--NAREVADEGTRRW
>gi|226292365|gb|EEH47785.1|/210-249 conserved hypothetical protein [Paracoccidioides brasiliensis Pb18]
PKRALTPYFLYMQHNRATIAEELGA--NAREVADEGTRRW
>gi|225680685|gb|EEH18969.1|/221-260 hypothetical protein PABG_01288 [Paracoccidioides brasiliensis Pb03]
PKRALTPYFLYMQHNRATIAEELGA--NAREVADEGTRRW
>gi|239587725|gb|EEQ70368.1|/155-194 HMG box protein [Ajellomyces dermatitidis SLH14081]
PKRALTPYFLYMQHNRATIAEELGE--NARGVADEGTKRW
>gi|239610779|gb|EEQ87766.1|/118-157 HMG box protein [Ajellomyces dermatitidis ER-3]
PKRALTPYFLYMQHNRATIAEELGE--NAREVADEGTKRW
>gi|190584452|gb|EDV24521.1|/62-101 hypothetical protein TRIADDRAFT_56397 [Trichoplax adhaerens]
VKKPKSAYIFFTTSLRQRLKKSGRE-MPKAEIAKMCGSEW
>gi|196005089|ref|XP_002112411.1|/63-101 hypothetical protein TRIADDRAFT_56397 [Trichoplax adhaerens]
#NAME?
>gi|240280857|gb|EER44361.1|/244-277 conserved hypothetical protein [Ajellomyces capsulatus H143]
PKRPANAYMHFVKEV-----SASGD-VSTSDRMKKCAELW
>gi|225559707|gb|EEH07989.1|/244-277 hypothetical protein HCBG_03278 [Ajellomyces capsulatus G186AR]
PKRPANAYMHFVKEV-----SASGD-VSTSDRMKKCAELW
>gi|116517272|ref|NP_001070857.1|/47-85 transcription factor A, mitochondrial [Danio rerio]
PKRPLTAYMTFVKDMQPTVSKQNPS-IKSVDVMRKIAQQW
>gi|229366870|gb|ACQ58415.1|/53-91 Transcription factor A, mitochondrial precursor [Anoplopoma fimbria]
PKRPLNGYLRYVLQQQPVITRHNPE-IKSVDIIRKIAQQW
>gi|209730906|gb|ACI66322.1|/46-84 Transcription factor A, mitochondrial precursor [Salmo salar]
PKRPLNGYMRFVKQQQPLVVREYPD-VKAVDVIRKIAHQW
>gi|15222755|ref|NP_175961.1|/215-252 high mobility group (HMG1/2) family protein / ARID/BRIGHT DNA-binding domain-containing protein [Arabidopsis thaliana]
PKRQRTGYNFFVAEQSVRIKAENAG-QKVSS-PKNFGNMW
>gi|32490476|dbj|BAC79159.1|/227-264 glutathione S-transferase GST 16 - like protein [Oryza sativa Japonica Group]
PRPNRSAYNFFFKEKHPELKATHPH-RE-REYSRMIGDAW
>gi|18399977|ref|NP_566454.1|/238-275 high mobility group (HMG1/2) family protein / ARID/BRIGHT DNA-binding domain-containing protein [Arabidopsis thaliana]
PKCHRSGYNFFFAEQYARLKPEYHG-QE-RSITKKIGHMW
>gi|255581935|ref|XP_002531766.1|/241-278 transcription factor, putative [Ricinus communis]
PKSHRSGYNFFFAEHYAQLKPLHYG-QE-KVISKKIGLLW
>gi|223528602|gb|EEF30622.1|/241-278 transcription factor, putative [Ricinus communis]
PKSHRSGYNFFFAEHYAQLKPLHYG-QE-KVISKKIGLLW
>gi|225463518|ref|XP_002264357.1|/256-293 PREDICTED: hypothetical protein [Vitis vinifera]
PKRSQSGYNFFFAENYARLKPLYSG-QE-RAISKKIGFLW
>gi|167997946|ref|XP_001751679.1|/222-259 predicted protein [Physcomitrella patens subsp. patens]
PRSNRTGYNFFFAEERAKLKVIYPD--KERELSRMIGDAW
>gi|168062434|ref|XP_001783185.1|/241-278 predicted protein [Physcomitrella patens subsp. patens]
PRPHRTGYNFFFAEQRARLKALHPE-KD-KELSRMIGDAW
>gi|255539100|ref|XP_002510615.1|/250-287 transcription factor, putative [Ricinus communis]
PKPNRSGYNFFFAEKHYKLKSLYPN-RE-REFTKIIGQSW
>gi|223551316|gb|EEF52802.1|/250-287 transcription factor, putative [Ricinus communis]
PKPNRSGYNFFFAEKHYKLKSLYPN-RE-REFTKIIGQSW
>gi|118487139|gb|ABK95398.1|/228-265 unknown [Populus trichocarpa]
PKPNRSGYNFFFAEKHYKLKSLYPN-RE-REFTKMIGQSW
>gi|15222957|ref|NP_177738.1|/255-292 high mobility group (HMG1/2) family protein / ARID/BRIGHT DNA-binding domain-containing protein [Arabidopsis thaliana]
PKPNRSGYNFFFAEKHCKLKSLYPN-KE-REFTKLIGESW
>gi|113536360|dbj|BAF08743.1|/285-322 Os02g0469900 [Oryza sativa Japonica Group]
PKPNRSGYNFFFQDQHRKLKPEYPG-QD-RLISKMIGERW
>gi|47497529|dbj|BAD19581.1|/285-322 glutathione S-transferase GST16-like protein [Oryza sativa Japonica Group]
PKPNRSGYNFFFQDQHRKLKPEYPG-QD-RLISKMIGERW
>gi|47497414|dbj|BAD19471.1|/285-322 glutathione S-transferase GST16-like protein [Oryza sativa Japonica Group]
PKPNRSGYNFFFQDQHRKLKPEYPG-QD-RLISKMIGERW
>gi|116788272|gb|ABK24816.1|/293-330 unknown [Picea sitchensis]
PKPNRSGYNFFFAEQHTKLKALHPG-KD-REISKMIGDSW
>gi|15220344|ref|NP_171980.1|/263-300 high mobility group (HMG1/2) family protein / ARID/BRIGHT DNA-binding domain-containing protein [Arabidopsis thaliana]
PKPNRSGYNFFFAEQHARLKPLHPG-KD-RDISRMIGELW
>gi|7211978|gb|AAF40449.1|AC004809_7/263-300 Contains similarity to the high mobility group family PF|00505 [Arabidopsis thaliana]
PKPNRSGYNFFFAEQHARLKPLHPG-KD-RDISRMIGELW
>gi|225897878|dbj|BAH30271.1|/263-300 hypothetical protein [Arabidopsis thaliana]
PKPNRSGYNFFFAEQHARLKPLHPG-KD-RDISRMIGELW
>gi|255554110|ref|XP_002518095.1|/266-303 transcription factor, putative [Ricinus communis]
PKPNRSGYNFFFAEQHARLKPLYPG-KD-REISRMIGELW
>gi|223542691|gb|EEF44228.1|/266-303 transcription factor, putative [Ricinus communis]
PKPNRSGYNFFFAEQHARLKPLYPG-KD-REISRMIGELW
>gi|225433532|ref|XP_002266394.1|/290-327 PREDICTED: hypothetical protein [Vitis vinifera]
PKPNRSGYNFFFAEQHARLKPLHPG-KD-REISRMIGELW
>gi|167998110|ref|XP_001751761.1|/74-112 predicted protein [Physcomitrella patens subsp. patens]
LKKPKSAFLLWCKVHRQKVCEENPN-ATFAEISTILGDKW
>gi|229286010|gb|EEN56733.1|/664-702 hypothetical protein BRAFLDRAFT_83463 [Branchiostoma floridae]
VKKPQSAYSFFIKDVRPTVCQENPE-ADFAEIARLIGQRW
>gi|229286008|gb|EEN56731.1|/712-750 hypothetical protein BRAFLDRAFT_83461 [Branchiostoma floridae]
VKKPQPAYSFFIKDVRPTVCQENPE-ADFAEIARLIGQRW
>gi|219117001|ref|XP_002179295.1|/7-46 predicted protein [Phaeodactylum tricornutum CCAP 1055/1]
PKRPLSAYNLFFQEERNLINSDKAG-VGFENMAKTIAAKW
>gi|229595100|ref|XP_001020081.3|/18-56 HMG box family protein [Tetrahymena thermophila]
PKRPQTGFFIYKSEVFAKRRTECPN-LKVPEIVSKISEEY
>gi|225566398|gb|EAR99836.3|/18-56 HMG box family protein [Tetrahymena thermophila SB210]
PKRPQTGFFIYKSEVFAKRRTECPN-LKVPEIVSKISEEY
>gi|161798|gb|AAA30121.1|/18-56 high-mobility-group protein B [Tetrahymena thermophila]
PKRPQTGFFIYKSEVFAKRRTECPT-LKVPEIVSKISEEY
>gi|195479908|ref|XP_002101070.1|/94-132 GE15824 [Drosophila yakuba]
PEKPILPYMRYSKRVWDSVKAQHPE-LKLWELGKKIGAMW
>gi|195355007|ref|XP_002043985.1|/89-127 GM13722 [Drosophila sechellia]
PEKPILPYMRYSKRVWDSVKAKHPE-LKLWELGKKIGAMW
>gi|195999226|ref|XP_002109481.1|/84-122 hypothetical protein TRIADDRAFT_53566 [Trichoplax adhaerens]
PEKPLMPYMRYSSKMFEKVKEQHPD-LKLWEIGKMIGAMW
>gi|156407416|ref|XP_001641540.1|/97-135 predicted protein [Nematostella vectensis]
PEKPLMPYMRYSRKVWDQVKNQNPD-FKLWDIGKIIGQMW
>gi|229277305|gb|EEN48101.1|/52-90 hypothetical protein BRAFLDRAFT_84959 [Branchiostoma floridae]
PDKPLMPYMRFSRKVWEQVKAQHPD-LKLWEIGKIIGQMW
>gi|40787818|gb|AAH65043.1|/66-104 SWI/SNF related, matrix associated, actin dependent regulator of chromatin, subfamily e, member 1 [Mus musculus]
PDKPLMPYMRYSRKVWDQVKASNPD-LKLWEIGKIIGGMW
>gi|38181916|gb|AAH61498.1|/66-104 SWI/SNF related, matrix associated, actin dependent regulator of chromatin, subfamily e, member 1 [Mus musculus]
PDKPLMPYMRYSRKVWDQVKASNPD-LKLWEIGKIIGGMW
>gi|28502972|gb|AAH47141.1|/66-104 SWI/SNF related, matrix associated, actin dependent regulator of chromatin, subfamily e, member 1 [Mus musculus]
PDKPLMPYMRYSRKVWDQVKASNPD-LKLWEIGKIIGGMW
>gi|54038158|gb|AAH84249.1|/66-104 Smarce1 protein [Xenopus laevis]
PDKPLMPYMRYSRKVWDQVKASNPD-LKLWEIGKIIGGMW
>gi|169793991|gb|ACA81392.1|/31-69 Smarce1 variant 4 [Homo sapiens]
PDKPLMPYMRYSRKVWDQVKASNPD-LKLWEIGKIIGGMW
>gi|169793989|gb|ACA81391.1|/31-69 Smarce1 variant 3 [Homo sapiens]
PDKPLMPYMRYSRKVWDQVKASNPD-LKLWEIGKIIGGMW
>gi|169794009|gb|ACA81401.1|/31-69 Smarce1 variant 3 [Rattus norvegicus]
PDKPLMPYMRYSRKVWDQVKASNPD-LKLWEIGKIIGGMW
>gi|169793999|gb|ACA81396.1|/31-69 Smarce1 variant 3 [Mus musculus]
PDKPLMPYMRYSRKVWDQVKASNPD-LKLWEIGKIIGGMW
>gi|224086470|ref|XP_002194035.1|/195-233 PREDICTED: SWI/SNF related, matrix associated, actin dependent regulator of chromatin, subfamily e, member 1 [Taeniopygia guttata]
PDKPLMPYMRYSRKVWDQVKASNPD-LKLWEIGKIIGGMW
>gi|169794013|gb|ACA81403.1|/48-86 Smarce1 variant 7 [Rattus norvegicus]
PDKPLMPYMRYSRKVWDQVKASNPD-LKLWEIGKIIGGMW
>gi|169794003|gb|ACA81398.1|/48-86 Smarce1 variant 7 [Mus musculus]
PDKPLMPYMRYSRKVWDQVKASNPD-LKLWEIGKIIGGMW
>gi|169793997|gb|ACA81395.1|/48-86 Smarce1 variant 10 [Homo sapiens]
PDKPLMPYMRYSRKVWDQVKASNPD-LKLWEIGKIIGGMW
>gi|241674437|ref|XP_002400122.1|/58-96 conserved hypothetical protein [Ixodes scapularis]
PDKPLMPYMRYSRKVWDQVKATNPD-LKLWEIGKIIGQMW
>gi|256082821|ref|XP_002577651.1|/8-48 SWI/SNF-related chromatin binding protein [Schistosoma mansoni]
PKSAMNAYAAFLQSMRANHKKKHPN-VTLDSFSKECSEQW
>gi|238662977|emb|CAZ33889.1|/8-48 SWI/SNF-related chromatin binding protein [Schistosoma mansoni]
PKSAMNAYAAFLQSMRANHKKKHPN-VTLDSFSKECSEQW
>gi|171848741|pdb|2EQZ|A/16-56 Chain A, Solution Structure Of The First Hmg-Box Domain From High Mobility Group Protein B3
PKGKMSAYAFFVQTCREEHKKKNPEVVNFAEFSKKCSERW
>gi|189256|gb|AAC15850.1|/9-49 non-histone chromosomal protein [Homo sapiens]
PKGKMSAYAFFVQTCREEHKKXNPEPVNFAEFSKKCSERW
>gi|189521189|ref|XP_001923663.|/9-49 PREDICTED: wu:fk52f12 [Danio rerio]
PKGKMSAYAYFVQTCREEHKKKSPEPVSFSEFSKRCSGRW
>gi|221220244|gb|ACM08783.1|/9-49 High mobility group protein B3 [Salmo salar]
PKGKMSAYAYFVQTCREEHKKKSPEPVNFAEFSKKCSGRW
>gi|209734090|gb|ACI67914.1|/9-49 High mobility group protein B2 [Salmo salar]
PKGKTSSYAFFVATCREEHKKKHPGSVNFSEFSKKCSERW
>gi|225716456|gb|ACO14074.1|/8-48 High mobility group-T protein [Esox lucius]
PRGKMSSYAYFVQTCRQEHKKKHPESVNFSEFSKKCSERW
>gi|50513251|pdb|1J3X|A/9-49 Chain A, Solution Structure Of The N-Terminal Domain Of The Hmgb2
PRGKMSSYAFFVQTSREEHKKKHPDSVNFAEFSKKCSERW
>gi|226372116|gb|ACO51683.1|/9-49 High mobility group protein B1 [Rana catesbeiana]
PRGKMSSYAYFVQTCREEHKKKHPDSVNFAEFSKKCSERW
>gi|5542190|pdb|1CKT|A/2-42 Chain A, Crystal Structure Of Hmg1 Domain A Bound To A Cisplatin- Modified Dna Duplex
PRGKMSSYAFFVQTCREEHKKKHPDSVNFSEFSKKCSERW
>gi|159162034|pdb|1AAB|A/8-48 Chain A, Nmr Structure Of Rat Hmg1 Hmga Fragment
PRGKMSSYAFFVQTSREEHKKKHPDSVNFSEFSKKCSERW
>gi|198450189|ref|XP_001357875.2|/7-46 GA20056 [Drosophila pseudoobscura pseudoobscura]
LKRPVNAYIMWMNSSGRNIKSQHPK-YSFKQVARKSSSLW
>gi|198130927|gb|EAL27011.2|/7-46 GA20056 [Drosophila pseudoobscura pseudoobscura]
LKRPVNAYIMWMNSSGRNIKSQHPK-YSFKQVARKSSSLW
>gi|226438295|pdb|3FGH|A/3-37 Chain A, Human Mitochondrial Transcription Factor A Box B
PKRPRSAYNVYVAERFQEAKGDSPQ-EKLKT----VKENW
>gi|225632033|emb|CAD52710.2|/6-50 high mobility group protein 4, putative [Plasmodium falciparum 3D7]
PKAPPSSYLIFCNYERENAKNDKET-IRITDIQKELSNKW
>gi|60468063|gb|EAL66073.1|/327-365 PHD zinc finger-containing protein [Dictyostelium discoideum AX4]
PRSNVSAYFHYMNINREDEKRMNPD-VPLSDISKILGAKW
>gi|209555041|gb|EEA05086.1|/140-176 HMG box family protein [Cryptosporidium muris RN66]
PKRPHNAYTLWCEHIRQKVREKDPS-RSLQI--KDLAEMW
>gi|159475613|ref|XP_001695913.1|/63-100 high mobility group protein [Chlamydomonas reinhardtii]
#NAME?
>gi|118344358|ref|NP_001072002.1|/33-69 transcription factor protein [Ciona intestinalis]
PKRPLTSFFLFLGEKRKQ-----PG-LRVYEVTKVAAEEW
>gi|126093932|gb|ABN68619.1|/126-167 non-histone protein 10 [Pichia stipitis CBS 6054]
PKRPTNAYLIFCDMEKERIRQKNPG-STI-DLSKSMTEAW
>gi|255725950|ref|XP_002547901.1|/150-186 conserved hypothetical protein [Candida tropicalis MYA-3404]
PKRPTNAYLIFCELEKERIKSGDPN-AS--DISRSMTEAW
>gi|240133825|gb|EER33380.1|/150-186 conserved hypothetical protein [Candida tropicalis MYA-3404]
PKRPTNAYLIFCELEKERIKSGDPN-AS--DISRSMTEAW
>gi|241952671|ref|XP_002419057.1|/148-184 HMG-like DNA binding protein, putative; high mobility group protein, putative; non-histone DNA-binding protein, putative [Candida dubliniensis CD36]
PKRPTNAYLIFCEMEKERIKQDDPN-AS--DLSKSMTEAW
>gi|194701704|gb|ACF84936.1|/34-73 unknown [Zea mays]
PKRPPSAFFVFMSEFRQEYQAQHPGNKSVAAVSKAAGEKW
>gi|194700664|gb|ACF84416.1|/34-73 unknown [Zea mays]
PKRPPSAFFVFMSEFRQEYQAQHPGNKSVAAVSKAAGEKW
>gi|197026374|gb|ACH12645.1|/34-73 Sequence 1563 from patent US 7396979
PKKPPSPFFVFLDDFRKEFNLANPDNKSVGNVGRAAGKKW
>gi|195429557|ref|XP_002062824.1|/101-139 GK19656 [Drosophila willistoni]
PKMPLNGYVRFMNDRREQLRKEQPQ-RTALEHTKIIGEEW
>gi|194158909|gb|EDW73810.1|/101-139 GK19656 [Drosophila willistoni]
PKMPLNGYVRFMNDRREQLRKEQPQ-RTALEHTKIIGEEW
>gi|198137249|gb|EAL26503.2|/83-121 GA21773 [Drosophila pseudoobscura pseudoobscura]
PKMPLNGYVRFMNDRREELRREQPQ-RTALEHTKIIGEEW
>gi|195170176|ref|XP_002025889.1|/83-121 GL10158 [Drosophila persimilis]
PKMPLNGYVRFMNDRREELRREQPQ-RTALEHTKIIGEEW
>gi|194110753|gb|EDW32796.1|/83-121 GL10158 [Drosophila persimilis]
PKMPLNGYVRFMNDRREELRREQPQ-RTALEHTKIIGEEW
>gi|194754733|ref|XP_001959649.1|/73-111 GF11938 [Drosophila ananassae]
PKMPLNGYVRFMNDRREELRREQPQ-RTALEHTKIIGEEW
>gi|195585318|ref|XP_002082436.1|/76-114 GD11569 [Drosophila simulans]
PKMPLNGYVRFMNDRREELRREQPQ-RTALEHTRIIGEEW
>gi|194194445|gb|EDX08021.1|/76-114 GD11569 [Drosophila simulans]
PKMPLNGYVRFMNDRREELRREQPQ-RTALEHTRIIGEEW
>gi|194135065|gb|EDW56581.1|/76-114 GM15811 [Drosophila sechellia]
PKMPLNGYVRFMNDRREELRREQPQ-RTALEHTRIIGEEW
>gi|194177680|gb|EDW91291.1|/76-114 GE12173 [Drosophila yakuba]
PKMPLNGYVRFMNDRREELRREQPQ-RTALEHTRIIGEEW
>gi|194881812|ref|XP_001975015.1|/76-114 GG22094 [Drosophila erecta]
PKMPLNGYVRFMNDRREELRREQPQ-RTALEHTRIIGEEW
>gi|195025636|ref|XP_001986096.1|/97-135 GH20725 [Drosophila grimshawi]
PKMPLNAYVRFMNDRREELRREYPN-RSALEHTKMIGEEW
>gi|193902096|gb|EDW00963.1|/97-135 GH20725 [Drosophila grimshawi]
PKMPLNAYVRFMNDRREELRREYPN-RSALEHTKMIGEEW
>gi|195382183|ref|XP_002049810.1|/83-121 GJ20542 [Drosophila virilis]
PKMPLNSYVRFMNDRREQLRREHPN-RTALEHTKMIGEEW
>gi|194144607|gb|EDW61003.1|/83-121 GJ20542 [Drosophila virilis]
PKMPLNSYVRFMNDRREQLRREHPN-RTALEHTKMIGEEW
>gi|193911102|gb|EDW09969.1|/64-102 GI20809 [Drosophila mojavensis]
PKMPLNSYVRFMNDRREQLRREHPN-RTALEHTKMIGEEW
>gi|198430268|ref|XP_002119172.1|/39-77 PREDICTED: hypothetical protein [Ciona intestinalis]
PKKPLSGYVRFMNSRRDQVLQENRS-LSFADITKLLGEEW
>gi|189409081|ref|NP_001121587.1|/39-77 transcription factor Ci-HMG20 [Ciona intestinalis]
PKKPLSGYVRFMNSRRDQVLQENRS-LSFADITKLLGEEW
>gi|167878859|gb|EDS42242.1|/49-87 conserved hypothetical protein [Culex quinquefasciatus]
PKHPLTGYVRYMNEFREERRLKNPA-LSAVDITKLLAEEW
>gi|91086077|ref|XP_974205.1|/102-140 PREDICTED: similar to high-mobility group 20A [Tribolium castaneum]
PRHPLTGYVRYLNDRRETVRSANPT-LSFAEITKMLANEW
>gi|193627432|ref|XP_001948780.1|/39-77 PREDICTED: similar to High mobility group protein 20A (HMG box-containing protein 20A) (HMG domain-containing protein HMGX1) [Acyrthosiphon pisum]
PRLPHSGYIQFLNDRRAQFRFENPN-LPFAEITKVLATEW
>gi|193690763|ref|XP_001947864.1|/47-85 PREDICTED: similar to high-mobility group 20A [Acyrthosiphon pisum]
PRPPHSGYIRFLNDRREQFRSENPN-LPFAEITKVLATEW
>gi|190585651|gb|EDV25719.1|/16-54 hypothetical protein TRIADDRAFT_23407 [Trichoplax adhaerens]
PKAPHTGYVRFLNDSREKVRAENPD-LPFSEITKILGTKW
>gi|26328569|dbj|BAC28023.1|/102-140 unnamed protein product [Mus musculus]
PKSPLTGYVRFMNERREQLRAKRPE-VPFPEITRMLGNEW
>gi|121483890|gb|ABM54245.1|/103-141 HMG20A [Pan paniscus]
PKSPLTGYVRFMNERREQLRAKRPE-VPFPEITRMLGNEW
>gi|124111160|gb|ABM91961.1|/103-141 HMG20A [Pan troglodytes]
PKSPLTGYVRFMNERREQLRAKRPE-VPFPEITRMLGNEW
>gi|124054190|gb|ABM89290.1|/24-62 HMG20A [Pongo pygmaeus]
PKSPLTGYVRFMNERREQLRAKRPE-VPFPEITRMLGNEW
>gi|122053886|gb|ABM65928.1|/24-62 HMG20A [Ateles geoffroyi]
PKSPLTGYVRFMNERREQLRAKRPE-VPFPEITRMLGNEW
>gi|12835873|dbj|BAB23397.1|/102-140 unnamed protein product [Mus musculus]
PKSPLTGYVRFMNERREQLRAKRPE-VPFPEITRMLGNEW
>gi|74140901|dbj|BAE22054.1|/102-140 unnamed protein product [Mus musculus]
PKSPLTGYVRFMNERREQLRAKRPE-VPFPEITRMLGNEW
>gi|208966460|dbj|BAG73244.1|/103-141 high-mobility group 20A protein [synthetic construct]
PKSPLTGYVRFMNERREQLRAKRPE-VPFPEITRMLGNEW
>gi|7799126|emb|CAB90816.1|/103-141 HMG20A [Homo sapiens]
PKSPLTGYVRFMNERREQLRAKRPE-VPFPEITRMLGNEW
>gi|12857100|dbj|BAB30892.1|/102-140 unnamed protein product [Mus musculus]
PKSPLTGYVRFMNERREQLRAKRPE-VPFPEITRMLGNEW
>gi|26333131|dbj|BAC30283.1|/102-140 unnamed protein product [Mus musculus]
PKSPLTGYVRFMNERREQLRAKRPE-VPFPEITRMLGNEW
>gi|194206436|ref|XP_001490860.2|/78-116 PREDICTED: similar to High mobility group protein 20A (HMG box-containing protein 20A) (HMG domain-containing protein HMGX1) [Equus caballus]
PKSPLTGYVRFMNERREQLRAKRPE-VPFPEITRMLGNEW
>gi|194039698|ref|XP_001929207.1|/103-141 PREDICTED: similar to High mobility group protein 20A (HMG box-containing protein 20A) (HMG domain-containing protein HMGX1) [Sus scrofa]
PKSPLTGYVRFMNERREQLRAKRPE-VPFPEITRMLGNEW
>gi|120974310|gb|ABM46670.1|/24-62 HMG20A [Gorilla gorilla]
PKSPLTGYVRFMNERREQLRAKRPE-VPFPEITRMLGNEW
>gi|190582717|gb|EDV22789.1|/83-121 hypothetical protein TRIADDRAFT_58720 [Trichoplax adhaerens]
PKAPMTGYVRFLNSRREQVKSEHPN-LSFPEITKFLGNEW
>gi|9909772|emb|CAB90809.2|/70-108 HMG20B [Homo sapiens]
PKAPVTGYVRFLNERREQIRTRHPD-LPFPEITKMLGAEW
>gi|74212810|dbj|BAE33368.1|/70-108 unnamed protein product [Mus musculus]
PKAPVTGYVRFLNERREQIRTRHPD-LPFPEITKMLGAEW
>gi|7799120|emb|CAB90813.1|/70-108 Hmg20B [Mus musculus]
PKAPVTGYVRFLNERREQIRTRHPD-LPFPEITKMLGAEW
>gi|74214982|dbj|BAE33486.1|/70-108 unnamed protein product [Mus musculus]
PKAPVTGYVRFLNERREQIRTRHPD-LPFPEITKMLGAEW
>gi|74212751|dbj|BAE33346.1|/70-108 unnamed protein product [Mus musculus]
PKAPVTGYVRFLNERREQIRTRHPD-LPFPEITKMLGAEW
>gi|74149085|dbj|BAE32194.1|/70-108 unnamed protein product [Mus musculus]
PKAPVTGYVRFLNERREQIRTRHPD-LPFPEITKMLGAEW
>gi|198131682|gb|EDY67944.1|/5-44 GA27181 [Drosophila pseudoobscura pseudoobscura]
PKRPAPSYVMWMNVEGRRIKMEHPN-CTVPQMGKRGGEIW
>gi|195145689|ref|XP_002013824.1|/5-44 GL23184 [Drosophila persimilis]
PKRPAPSYVMWMNVEGRRIKMEHPN-CTVPQMGKRGGEIW
>gi|194102767|gb|EDW24810.1|/5-44 GL23184 [Drosophila persimilis]
PKRPAPSYVMWMNVEGRRIKMEHPN-CTVPQMGKRGGEIW
>gi|194746307|ref|XP_001955622.1|/8-47 GF18856 [Drosophila ananassae]
PKKPMGSFMIWMSTCGRKIKAEHPD-YKVTEVASLGGKIW
>gi|170939808|emb|CAP65034.1|/26-64 unnamed protein product [Podospora anserina]
PKRGLSAYMFFANEQRENVREENPG-VSFGQVGKILGERW
>gi|49647600|emb|CAG82043.1|/25-63 YALI0C11671p [Yarrowia lipolytica]
PKRALSAYMFFANDNRDAIRADNPG-IAFGQVGKALGEKW
>gi|49654923|emb|CAG87430.1|/19-57 DEHA2D17710p [Debaryomyces hansenii]
PKRSLSAYMFFANENRDIVRAENPG-ISFGQVGKLLGEKW
>gi|171883|gb|AAA34754.1|/21-59 high mobility group non-histone protein [Saccharomyces cerevisiae]
PKRALSAYMFFANENRDIVRSENPD-ITFGQVGKKLGEKW
>gi|49641198|emb|CAH02459.1|/18-56 KLLA0B12056p [Kluyveromyces lactis]
PKRALSAYMFFANENRDIVRAENPG-ITFGQVGRILGEKW
>gi|193807986|emb|CAQ38690.1|/24-64 high mobility group protein (HMG protein),putative [Plasmodium knowlesi strain H]
PKRALSAYMFYVKDKRLELIKEKPE-RNVAQVGKLVGEAW
>gi|193810609|emb|CAQ42507.1|/28-68 High mobility group protein, putative [Plasmodium knowlesi strain H]
PKRSLSAYMFFAKEKRAEIISRDPD-LSKDTVGKMIGEAW
>gi|170948280|emb|CAP60444.1|/119-155 unnamed protein product [Podospora anserina]
PERPPSAYVLFSNKMREELKGRN---LSFTEIAKLVGENW
>gi|194068385|dbj|BAG55013.1|/98-134 high mobility group 1 protein [Saccostrea kegaki]
PKRPQSAYFCFLADFREKMKGKN---IDHKEIIKMAGEAW
>gi|194695942|gb|ACF82055.1|/118-156 unknown [Zea mays]
PKRAMTPFMYFSMAERGNMKSSNPD-LPTTEIAKKLGEMW
>gi|209557480|gb|EEA07525.1|/24-64 HMG box family protein [Cryptosporidium muris RN66]
PKRAMTAFMFYANHRRPIITAENPS-LKSQEVAKILGEEW
>gi|194910996|ref|XP_001982265.1|/8-47 GG11142 [Drosophila erecta]
PKKPMTAFMLWFNSAGRHIKSEHPE-FKIQEVAVKGGELW
>gi|195572902|ref|XP_002104434.1|/8-47 GD20959 [Drosophila simulans]
PKKPMSAFLMWMNSNGRHIKAKHPE-ISIQDVSVKGGEMW
>gi|194200361|gb|EDX13937.1|/8-47 GD20959 [Drosophila simulans]
PKKPMSAFLMWMNSNGRHIKAKHPE-ISIQDVSVKGGEMW
>gi|194121156|gb|EDW43199.1|/8-47 GM26441 [Drosophila sechellia]
PKKPMSAFLMWMNSNGRHIKAKHPE-ISVQDVSVKGGEIW
>gi|118344004|ref|NP_001071827.1|/554-592 transcription factor protein [Ciona intestinalis]
PKRPQSAYFLWLNENRGRFKAENKG-ISVTELTKLAGKEW
>gi|190582359|gb|EDV22432.1|/555-593 hypothetical protein TRIADDRAFT_64155 [Trichoplax adhaerens]
PKRPLSGYMLWLQKQRDRIKNENPS-FTVAEVAKKAGEIW
>gi|193650159|ref|XP_001944810.1|/218-256 PREDICTED: similar to FACT complex subunit Ssrp1, partial [Acyrthosiphon pisum]
PKRAATAYMIWFNEAREEIKSDNPG-ISFVDIAKKGGELW
>gi|74177273|dbj|BAE34555.1|/547-585 unnamed protein product [Mus musculus]
PKRPMSAYMLWLNASREKIKSDHPG-ISITDLSKKAGEIW
>gi|74144625|dbj|BAE27299.1|/547-585 unnamed protein product [Mus musculus]
PKRPMSAYMLWLNASREKIKSDHPG-ISITDLSKKAGEIW
>gi|74144584|dbj|BAE27280.1|/547-585 unnamed protein product [Mus musculus]
PKRPMSAYMLWLNASREKIKSDHPG-ISITDLSKKAGEIW
>gi|74138726|dbj|BAE27178.1|/547-585 unnamed protein product [Mus musculus]
PKRPMSAYMLWLNASREKIKSDHPG-ISITDLSKKAGEIW
>gi|189515416|ref|XP_001923156.1|/546-584 PREDICTED: structure specific recognition protein 1b [Danio rerio]
PKRPMSAYMLWLNSSRDRIKSENPG-ISITEISKKAGEMW
>gi|195154374|ref|XP_002018097.1|/8-46 GL17523 [Drosophila persimilis]
PKRPLSAYMLWLNETRESIKKENPG-SKVTDIAKRGGELW
>gi|194113893|gb|EDW35936.1|/8-46 GL17523 [Drosophila persimilis]
PKRPLSAYMLWLNETRESIKKENPG-SKVTDIAKRGGELW
>gi|195585528|ref|XP_002082533.1|/6-44 GD25171 [Drosophila simulans]
PKRPLSAYMLWLNETREQIKKDNPG-SKVTDIAKRGGELW
>gi|194882002|ref|XP_001975102.1|/6-44 GG20749 [Drosophila erecta]
PKRPLSAYMLWLNETREQIKKDNPG-SKVTDIAKRGGELW
>gi|194194542|gb|EDX08118.1|/6-44 GD25171 [Drosophila simulans]
PKRPLSAYMLWLNETREQIKKDNPG-SKVTDIAKRGGELW
>gi|194177586|gb|EDW91197.1|/6-44 HmgZ [Drosophila yakuba]
PKRPLSAYMLWLNETREQIKKDNPG-SKVTDIAKRGGELW
>gi|194135160|gb|EDW56676.1|/6-44 GM15692 [Drosophila sechellia]
PKRPLSAYMLWLNETREQIKKDNPG-SKVTDIAKRGGELW
>gi|195025098|ref|XP_001985998.1|/6-44 GH20784 [Drosophila grimshawi]
PKRPLSAYMLWLNENRESIKKENPG-SKVTDIAKRGGELW
>gi|193901998|gb|EDW00865.1|/6-44 GH20784 [Drosophila grimshawi]
PKRPLSAYMLWLNENRESIKKENPG-SKVTDIAKRGGELW
>gi|195381983|ref|XP_002049712.1|/6-44 GJ20604 [Drosophila virilis]
PKRPLSAYMLWLNENREQIKKENPG-SKVTDIAKRGGELW
>gi|194144509|gb|EDW60905.1|/6-44 GJ20604 [Drosophila virilis]
PKRPLSAYMLWLNENREQIKKENPG-SKVTDIAKRGGELW
>gi|195431780|ref|XP_002063906.1|/6-44 GK15658 [Drosophila willistoni]
PKRPLSAYMLWLNENREQIKKDNPG-SKVTDIAKRGGELW
>gi|194159991|gb|EDW74892.1|/6-44 GK15658 [Drosophila willistoni]
PKRPLSAYMLWLNENREQIKKDNPG-SKVTDIAKRGGELW
>gi|194755944|ref|XP_001960239.1|/6-44 GF11622 [Drosophila ananassae]
PKRPLSAYMLWLNENREQIKKDNPG-SKVTDIAKRGGELW
>gi|193911198|gb|EDW10065.1|/6-44 GI20867 [Drosophila mojavensis]
PKRPLSAYMLWLNENREQIKKENPG-SKVTDIAKRGGELW
>gi|167874308|gb|EDS37691.1|/5-43 conserved hypothetical protein [Culex quinquefasciatus]
PKRPLSAYMLWLNSAREGIKKENPG-IKVTEIAKKGGELW
>gi|194123288|gb|EDW45331.1|/5-43 GM13209 [Drosophila sechellia]
TKRPLSAYMLWLNSARESIKLENPG-IKVTEVAKRGGKLW
>gi|194755948|ref|XP_001960241.1|/5-43 GF13265 [Drosophila ananassae]
PKRPLSAYMLWLNSARDSIKRENPG-IKVTEVAKKGGELW
>gi|195431784|ref|XP_002063908.1|/5-43 GK15924 [Drosophila willistoni]
PKRPLSAYMLWLNSARDSIKRENPG-IKVTEVAKRGGELW
>gi|194159993|gb|EDW74894.1|/5-43 GK15924 [Drosophila willistoni]
PKRPLSAYMLWLNSARDSIKRENPG-IKVTEVAKRGGELW
>gi|195154370|ref|XP_002018095.1|/5-43 GL16947 [Drosophila persimilis]
PKRPLSAYMLWLNSAREGIKRESPG-IKVTEVAKRGGELW
>gi|194113891|gb|EDW35934.1|/5-43 GL16947 [Drosophila persimilis]
PKRPLSAYMLWLNSAREGIKRESPG-IKVTEVAKRGGELW
>gi|194882008|ref|XP_001975105.1|/5-43 GG22136 [Drosophila erecta]
PKRPLSAYMLWLNSARESIKRENPG-IKVTEVAKRGGELW
>gi|194177584|gb|EDW91195.1|/5-43 HmgD [Drosophila yakuba]
PKRPLSAYMLWLNSARESIKRENPG-IKVTEVAKRGGELW
>gi|194135162|gb|EDW56678.1|/5-43 GM15859 [Drosophila sechellia]
PKRPLSAYMLWLNSARESIKRENPG-IKVTEVAKRGGELW
>gi|194194545|gb|EDX08121.1|/5-43 GD11622 [Drosophila simulans]
PKRPLSAYMLWLNSARESIKRENPG-IKVTEVAKRGGELW
>gi|195585534|ref|XP_002082536.1|/5-43 GD11622 [Drosophila simulans]
PKRPLSAYMLWLNSARESIKRENPG-IKVTEVAKRGGELW
>gi|6730530|pdb|1QRV|B/4-42 Chain B, Crystal Structure Of The Complex Of Hmg-D And Dna
PKRPLSAYMLWLNSARESIKRENPG-IKVTEVAKRGGELW
>gi|6730529|pdb|1QRV|A/4-42 Chain A, Crystal Structure Of The Complex Of Hmg-D And Dna
PKRPLSAYMLWLNSARESIKRENPG-IKVTEVAKRGGELW
>gi|193902001|gb|EDW00868.1|/5-43 GH21124 [Drosophila grimshawi]
PKRPLSAYMLWLNSARESIKKENPG-IKVTEVAKRGGELW
>gi|195025112|ref|XP_001986001.1|/5-43 GH21124 [Drosophila grimshawi]
PKRPLSAYMLWLNSARESIKKENPG-IKVTEVAKRGGELW
>gi|193911195|gb|EDW10062.1|/5-43 GI18728 [Drosophila mojavensis]
PKRPLSAYMLWLNSAREGIKRENPG-IKVTEVAKRGGELW
>gi|194144512|gb|EDW60908.1|/5-43 GJ21748 [Drosophila virilis]
PKRPLSAYMLWLNSARESIKRENPG-IKVTEVAKRGGELW
>gi|195381989|ref|XP_002049715.1|/5-43 GJ21748 [Drosophila virilis]
PKRPLSAYMLWLNSARESIKRENPG-IKVTEVAKRGGELW
>gi|91091374|ref|XP_973014.1|/553-591 PREDICTED: similar to AGAP012335-PA [Tribolium castaneum]
PKRPSTAFMLWLNEMRDKIKADNPG-IKITEIAKKGGEMW
>gi|167874309|gb|EDS37692.1|/551-589 FACT complex subunit Ssrp1 [Culex quinquefasciatus]
PKRPSTAFMMWLNATRERIKKENPG-ISVTEIAKKGGEMW
>gi|167872009|gb|EDS35392.1|/235-273 FACT complex subunit Ssrp1 [Culex quinquefasciatus]
PKRPSTAFMLWLNATRERIKKENPG-ISVTEIAKKGGEMW
>gi|194752689|ref|XP_001958652.1|/555-593 GF12460 [Drosophila ananassae]
PKRATTAFMLWLNDTREKIKKENPG-IKVTEIAKKGGEMW
>gi|195436362|ref|XP_002066137.1|/555-593 GK22092 [Drosophila willistoni]
PKRATTAFMLWLNETREQIKRDSPG-IKVTEIAKKGGEMW
>gi|194162222|gb|EDW77123.1|/555-593 GK22092 [Drosophila willistoni]
PKRATTAFMLWLNETREQIKRDSPG-IKVTEIAKKGGEMW
>gi|198135366|gb|EAL24655.2|/556-594 GA18454 [Drosophila pseudoobscura pseudoobscura]
PKRGTSAFMLWLNDTRESIKRENPG-IKVTEIAKKGGEMW
>gi|195148932|ref|XP_002015416.1|/556-594 GL11071 [Drosophila persimilis]
PKRGTSAFMLWLNDTRESIKRENPG-IKVTEIAKKGGEMW
>gi|194109263|gb|EDW31306.1|/556-594 GL11071 [Drosophila persimilis]
PKRGTSAFMLWLNDTRESIKRENPG-IKVTEIAKKGGEMW
>gi|195586162|ref|XP_002082847.1|/522-560 GD25013 [Drosophila simulans]
PKRATTAFMLWLNDTRESIKRENPG-IKVTEIAKKGGEMW
[truncated: 2,324 more rows]
